# Supplementary material for: Glucose consumption rate-dependent transcriptome profiling of Escherichia coli provides insight on performance as microbial factories
Source: Microb Cell Fact. 2022 Sep 14;21:189. doi: 10.1186/s12934-022-01909-y (PMC9472385; doi:10.1186/s12934-022-01909-y)
Supplement: Supplementary file 4 — Additional file 4: Supplementary table 2 List of differentially expressed genes when comparing the transcriptome of W3110 with those of the mutant strains. [file 12934_2022_1909_MOESM4_ESM.xlsx]

## Sheet: WG_W3110
Gene_name	locus_tag	COG_class	log_ratio	Fold-Change	COG_class_def	Protein_function
nac	WP_001011462.1	K	-3.29864	-9.83988	Transcription	Transcriptional regulator, LysR family
rutB	WP_001393558.1	F	-2.75955	-6.77186	Nucleotide transport and metabolism	In vivo, quickly hydrolyzes the ureidoacrylate peracid to avoid toxicity, but can also hydrolyzes ureidoacrylate that is formed spontaneously from ureidoacrylate peracid. One of the products of hydrolysis, carbamate, hydrolyzes spontaneously, thereby releasing one of the pyrimidine rings nitrogen atoms as ammonia and one of its carbons as CO2 (By similarity)
mqo	WP_000758077.1	C	-2.75065	-6.73022	Energy production and conversion	malate dehydrogenase (quinone)
glnK	WP_000780338.1	E	-2.40245	-5.287	Amino acid transport and metabolism	nitrogen regulatory protein PII
amtB	WP_000685029.1	P	-2.31988	-4.99291	Inorganic ion transport and metabolism	Ammonium transporter
rutA	WP_001326839.1	F	-2.1932	-4.57319	Nucleotide transport and metabolism	Catalyzes the pyrimidine ring opening between N-3 and C- 4 by an unusual flavin hydroperoxide-catalyzed mechanism to yield ureidoacrylate peracid. It cleaves pyrmidine rings directly by adding oxygen atoms, making a toxic ureidoacrylate peracid product which can be spontaneously reduced to ureidoacrylate (By similarity)
gltF	WP_000465371.1	G	-2.05592	-4.15809	Carbohydrate transport and metabolism	Involved in induction of the so-called NTR enzymes in response to nitrogen deprivation, as well as in glutamate biosynthesis. May mediate the glutamate-dependent repression of the GLT operon
aroF	WP_001168037.1	E	-2.0087	-4.0242	Amino acid transport and metabolism	Stereospecific condensation of phosphoenolpyruvate (PEP) and D-erythrose-4-phosphate (E4P) giving rise to 3-deoxy-D- arabino-heptulosonate-7-phosphate (DAHP) (By similarity)
ghoS	WP_000398619.1		-1.93418	-3.82161		Endoribonuclease antitoxin GhoS (EC 3.1.-.-) (Antitoxin GhoS)
wcaA	WP_000794699.1	M	-1.91588	-3.77343	Cell wall/membrane/envelope biogenesis	Glycosyl transferase
wzc	WP_000137196.1	D	-1.9074	-3.75133	Cell cycle control, cell division, chromosome partitioning	tyrosine-protein kinase
yhbV	WP_001301318.1	O	-1.84066	-3.58175	Post-translational modification, protein turnover, and chaperones	Peptidase U32
gadW	WP_000149999.1	K	-1.8266	-3.54699	Transcription	Transcriptional regulator
ydfZ	WP_000214712.1	S	-1.82602	-3.54558	Function unknown	selenium carrying protein
fcl	WP_000043654.1	M	-1.82597	-3.54546	Cell wall/membrane/envelope biogenesis	GDP-fucose synthetase
cnu	WP_000217950.1	S	-1.79964	-3.48133	Function unknown	OriC-binding nucleoid-associated protein
yedL	WP_000494172.1	K	-1.79462	-3.46925	Transcription	N-acetyltransferase activity
gadE	WP_000576690.1	K	-1.76468	-3.39799	Transcription	Regulates the expression of several genes involved in acid resistance. Required for the expression of gadA and gadBC, among others, regardless of media or growth conditions. Binds directly to the 20 bp GAD box found in the control regions of both loci
tyrA	WP_000225229.1	E	-1.72164	-3.29812	Amino acid transport and metabolism	Bifunctional chorismate mutase prephenate dehydrogenase
gmd	WP_000048190.1	M	-1.71432	-3.28143	Cell wall/membrane/envelope biogenesis	GDPmannose 4,6-dehydratase
cbl	WP_001011008.1	K	-1.67872	-3.20145	Transcription	Transcriptional regulator
endA	WP_000286500.1	L	-1.67177	-3.18605	Replication, recombination and repair	endonuclease I
ydjY	WP_000939212.1	S	-1.66732	-3.17624	Function unknown	uncharacterized protein ydjY
yfjM	WP_000502050.1	S	-1.62542	-3.08531	Function unknown	Protein of unknown function (DUF1524)
mdtF	WP_000024872.1	V	-1.61536	-3.06388	Defense mechanisms	Resistance protein
yhcA	WP_001311157.1	O	-1.61227	-3.05732	Post-translational modification, protein turnover, and chaperones	chaperone protein
ttdT	WP_000804973.1	P	-1.60006	-3.03156	Inorganic ion transport and metabolism	transporter
manC	WP_000079274.1	M	-1.58697	-3.00417	Cell wall/membrane/envelope biogenesis	mannose-1-phosphate guanylyltransferase
ybaT	WP_000982172.1	E	-1.58509	-3.00027	Amino acid transport and metabolism	amino acid
bhsA	WP_000800153.1	M	-1.5844	-2.99884	Cell wall/membrane/envelope biogenesis	Reduces the permeability of the outer membrane to copper. Seems to be involved in the regulation of biofilm formation. May decrease biofilm formation by repressing cell-cell interaction and cell surface interaction
wza	WP_000978094.1	M	-1.56427	-2.95727	Cell wall/membrane/envelope biogenesis	polysaccharide export protein
hdeB	WP_001298717.1	S	-1.54477	-2.91757	Function unknown	Acid-resistance protein
glsA1	WP_000883034.1	E	-1.5286	-2.88506	Amino acid transport and metabolism	glutaminase EC 3.5.1.2
ybcI	WP_001143542.1	S	-1.49867	-2.82581	Function unknown	inner membrane protein YbcI
mdtE	WP_001081984.1	M	-1.48944	-2.8078	Cell wall/membrane/envelope biogenesis	Part of a multidrug resistance efflux system that confers resistance to compounds such as rhodamine 6G, erythromycin, doxorubicin, ethidium bromide, TPP, SDS, deoxycholate, crystal violet and benzalkonium
ilvM	WP_000983255.1	E	-1.48837	-2.80572	Amino acid transport and metabolism	Acetolactate synthase 2 regulatory subunit
yhbU	WP_001311152.1	O	-1.48522	-2.7996	Post-translational modification, protein turnover, and chaperones	Peptidase U32
yhdX	WP_000019655.1	E	-1.45923	-2.74962	Amino acid transport and metabolism	amino acid ABC transporter
yliE	WP_001360263.1	T	-1.45651	-2.74444	Signal transduction mechanisms	GGDEF family
nadB	WP_001094491.1	H	-1.40324	-2.64495	Coenzyme transport and metabolism	l-aspartate oxidase
gadX	WP_001191059.1	K	-1.40174	-2.6422	Transcription	transcriptional regulator
argO	WP_000493352.1	E	-1.38667	-2.61474	Amino acid transport and metabolism	Involved in the export of arginine. Important to control the intracellular level of arginine and the correct balance between arginine and lysine (By similarity)
flu	WP_000820410.1	MU	-1.34927	-2.54784	Cell wall/membrane/envelope biogenesis;Intracellular trafficking, secretion, and vesicular transport	antigen 43
hdeD	WP_000965672.1	S	-1.34912	-2.54757	Function unknown	Acid-resistance membrane protein
yeeR	WP_001350525.1	S	-1.33698	-2.52622	Function unknown	Inner membrane protein YeeR
glnL	WP_000190577.1	T	-1.28304	-2.43351	Signal transduction mechanisms	Signal transduction histidine kinase, nitrogen specific
guaB	WP_001299507.1	F	-1.27197	-2.4149	Nucleotide transport and metabolism	Catalyzes the conversion of inosine 5'-phosphate (IMP) to xanthosine 5'-phosphate (XMP), the first committed and rate- limiting step in the de novo synthesis of guanine nucleotides, and therefore plays an important role in the regulation of cell growth (By similarity)
fis	WP_000462905.1	K	-1.26553	-2.40416	Transcription	Activates ribosomal RNA transcription. Plays a direct role in upstream activation of rRNA promoters (By similarity)
rhlE	WP_000007101.1	L	-1.2604	-2.39562	Replication, recombination and repair	ATP-dependent RNA helicase
entD	WP_001749708.1	H	-1.23199	-2.3489	Coenzyme transport and metabolism	Catalyzes the transfer of the 4'-phosphopantetheine moiety from coenzyme A to apo-domains of both EntB (an ArCP domain) and EntF (a PCP domain). Plays an essential role in the assembly of the enterobactin
fimB	WP_000790583.1	L	-1.2266	-2.34014	Replication, recombination and repair	type 1 fimbriae regulatory protein
yqhD	WP_001058802.1	C	-1.21568	-2.3225	Energy production and conversion	alcohol dehydrogenase
yhcC	WP_001299745.1	S	-1.20857	-2.31108	Function unknown	radical SAM protein
ydjX	WP_001300395.1	S	-1.20828	-2.31062	Function unknown	UPF0043 membrane protein ydjX
caiB	WP_000349936.1	C	-1.20433	-2.3043	Energy production and conversion	Catalyzes the reversible transfer of the CoA moiety from gamma-butyrobetainyl-CoA to L-carnitine to generate L-carnitinyl- CoA and gamma-butyrobetaine. Is also able to catalyze the reversible transfer of the CoA moiety from gamma-butyrobetainyl- CoA or L-carnitinyl-CoA to crotonobetaine to generate crotonobetainyl-CoA (By similarity)
blr	WP_001300888.1	S	-1.20273	-2.30175	Function unknown	beta-lactam resistance protein
intS	WP_000958671.1	L	-1.20163	-2.29999	Replication, recombination and repair	Integrase is necessary for integration of the phage into the host genome by site-specific recombination. In conjunction with excisionase, integrase is also necessary for excision of the prophage from the host genome
astC	WP_000081983.1	E	-1.19535	-2.29	Amino acid transport and metabolism	Acetylornithine aminotransferase
ydgK	WP_001310854.1	S	-1.18343	-2.27117	Function unknown	inner membrane protein ydgK
yhdZ	WP_000078349.1	E	-1.18295	-2.27041	Amino acid transport and metabolism	abc transporter atp-binding protein
lpxT	WP_000594599.1	I	-1.17581	-2.25919	Lipid transport and metabolism	Phosphoesterase, PA-phosphatase related
pgaA	WP_000287458.1	M	-1.17085	-2.25145	Cell wall/membrane/envelope biogenesis	outer membrane protein PgaA
iraD	WP_001309187.1	K	-1.15081	-2.22038	Transcription	Inhibits RpoS proteolysis by regulating RssB activity, thereby increasing the stability of the sigma stress factor RpoS during oxidative stress. Its effect on RpoS stability is due to its interaction with RssB, which probably blocks the interaction of RssB with RpoS, and the consequent delivery of the RssB-RpoS complex to the ClpXP protein degradation pathway
prfC	WP_000175940.1	J	-1.13006	-2.18868	Translation, ribosomal structure and biogenesis	Increases the formation of ribosomal termination complexes and stimulates activities of RF-1 and RF-2. It binds guanine nucleotides and has strong preference for UGA stop codons. It may interact directly with the ribosome. The stimulation of RF- 1 and RF-2 is significantly reduced by GTP and GDP, but not by GMP (By similarity)
apt	WP_000127356.1	F	-1.11853	-2.17125	Nucleotide transport and metabolism	Catalyzes a salvage reaction resulting in the formation of AMP, that is energically less costly than de novo synthesis (By similarity)
thiC	WP_001276926.1	H	-1.11052	-2.15924	Coenzyme transport and metabolism	Catalyzes the synthesis of the hydroxymethylpyrimidine phosphate (HMP-P) moiety of thiamine from aminoimidazole ribotide (AIR) in a radical S-adenosyl-L-methionine (SAM)-dependent reaction (By similarity)
gadC	WP_000246019.1	E	-1.10987	-2.15826	Amino acid transport and metabolism	Involved in glutamate-dependent acid resistance. Imports glutamate inside the cell while simultaneously exporting to the periplasm the GABA produced by GadA and GadB. The gad system helps to maintain a near-neutral intracellular pH when cells are exposed to extremely acidic conditions. The ability to survive transit through the acidic conditions of the stomach is essential for successful coloniza…
recF	WP_000060112.1	L	-1.10733	-2.15447	Replication, recombination and repair	it is required for DNA replication and normal SOS inducibility. RecF binds preferentially to single-stranded, linear DNA. It also seems to bind ATP (By similarity)
yhiN	WP_000439170.1	S	-1.10605	-2.15255	Function unknown	HI0933 family
hha	WP_001291435.1	S	-1.09551	-2.13689	Function unknown	hemolysin expression-modulating protein
purT	WP_000173484.1	F	-1.08023	-2.11437	Nucleotide transport and metabolism	Catalyzes two reactions the first one is the production of beta-formyl glycinamide ribonucleotide (GAR) from formate, ATP and beta GAR
yhcF	WP_001067008.1	S	-1.07431	-2.10572	Function unknown	response to DNA damage stimulus
yfhL	WP_001196283.1	C	-1.07158	-2.10173	Energy production and conversion	Inherit from NOG: 4fe-4S ferredoxin iroN-sulfur binding
insH6	WP_001310555.1	L	-1.0636	-2.09014	Replication, recombination and repair	Transposase
pykF	WP_001295403.1	G	-1.06227	-2.08822	Carbohydrate transport and metabolism	Pyruvate kinase
yhcN	WP_000695690.1	S	-1.0616	-2.08724	Function unknown	UPF0379 protein yhcN
sotB	WP_000210799.1	G	-1.05393	-2.07617	Carbohydrate transport and metabolism	Involved in the efflux of sugars. The physiological role may be the reduction of the intracellular concentration of toxic sugars or sugar metabolites (By similarity)
queA	WP_001266503.1	J	-1.05349	-2.07554	Translation, ribosomal structure and biogenesis	Transfers and isomerizes the ribose moiety from AdoMet to the 7-aminomethyl group of 7-deazaguanine (preQ1-tRNA) to give epoxyqueuosine (oQ-tRNA) (By similarity)
rplY	WP_000494183.1	J	-1.04926	-2.06947	Translation, ribosomal structure and biogenesis	This is one of the proteins that binds to the 5S RNA in the ribosome where it forms part of the central protuberance (By similarity)
kch	WP_001295624.1	P	-1.04234	-2.05957	Inorganic ion transport and metabolism	Potassium channel protein
nfrB	WP_000383932.1	S	-1.04158	-2.05849	Function unknown	bacteriophage N4 adsorption protein B
gpmI	WP_001350558.1	G	-1.03618	-2.0508	Carbohydrate transport and metabolism	Catalyzes the interconversion of 2-phosphoglycerate and 3-phosphoglycerate (By similarity)
fepA	WP_001034943.1	P	-1.03354	-2.04704	Inorganic ion transport and metabolism	Outer membrane receptor FepA
yebY	WP_000976476.1	S	-1.03348	-2.04695	Function unknown	exported protein
dusB	WP_001219652.1	J	-1.03142	-2.04404	Translation, ribosomal structure and biogenesis	Catalyzes the synthesis of dihydrouridine, a modified base found in the D-loop of most tRNAs (By similarity)
pldA	WP_001259700.1	M	-1.00989	-2.01376	Cell wall/membrane/envelope biogenesis	Phospholipase
ompC	WP_000865568.1	M	-1.00258	-2.00358	Cell wall/membrane/envelope biogenesis	membrAne
lsrK	WP_000113108.1	G	1.00828	2.01152	Carbohydrate transport and metabolism	Catalyzes the phosphorylation of autoinducer 2 (AI-2) to phospho-AI-2, which subsequently inactivates the transcriptional regulator LsrR and leads to the transcription of the lsr operon. Phosphorylates the ring-open form of 4,5-dihydroxy-2,3- pentanedione (DPD), which is the precursor to all AI-2 signaling molecules, at the C5 position (By similarity)
ugpQ	WP_000073623.1	C	1.01487	2.02072	Energy production and conversion	glycerophosphoryl diester phosphodiesterase
malZ	WP_000930752.1	G	1.02321	2.03243	Carbohydrate transport and metabolism	maltodextrin glucosidase
sbmC	WP_001105415.1	L	1.06188	2.08765	Replication, recombination and repair	Inhibits the supercoiling activity of DNA gyrase. Acts by inhibiting DNA gyrase at an early step, prior to (or at the step of) binding of DNA by the gyrase. It protects cells against toxins that target DNA gyrase, by inhibiting activity of these toxins and reducing the formation of lethal double-strand breaks in the cell (By similarity)
acnB	WP_001307570.1	C	1.09184	2.13146	Energy production and conversion	Aconitate hydratase 2
deoD	WP_000224877.1	F	1.09202	2.13173	Nucleotide transport and metabolism	purine nucleoside phosphorylase DeoD-type
kduD	WP_000603502.1	S	1.0933	2.13361	Function unknown	2-deoxy-d-gluconate 3-dehydrogenase
dgoK	WP_000127091.1	G	1.09717	2.13934	Carbohydrate transport and metabolism	2-dehydro-3-deoxygalactonokinase EC 2.7.1.58
ybdK	WP_001130654.1	S	1.10031	2.14401	Function unknown	ATP-dependent carboxylate-amine ligase (By similarity)
yodD	WP_000844800.1	S	1.13111	2.19026	Function unknown	cellular response to acidity
uhpB	WP_001295243.1	T	1.13468	2.1957	Signal transduction mechanisms	sensory histidine kinase UhpB
ssuA	WP_001244308.1	P	1.14064	2.20479	Inorganic ion transport and metabolism	(ABC) transporter
tisB	WP_001054909.1		1.14619	2.21329		Small toxic protein TisB (LexA-regulated protein TisB)
rmuC	WP_000347714.1	S	1.15357	2.22463	Function unknown	DNA recombination protein
dgoR	WP_000174305.1	K	1.16023	2.23493	Transcription	Transcriptional regulator
nanK	WP_000209011.1	G	1.16126	2.23653	Carbohydrate transport and metabolism	Catalyzes the phosphorylation of N-acetylmannosamine (ManNAc) to ManNAc-6-P (By similarity)
mgsA	WP_000424181.1	G	1.16208	2.2378	Carbohydrate transport and metabolism	methylglyoxal synthase
sdhB	WP_001235254.1	C	1.16399	2.24077	Energy production and conversion	succinate dehydrogenase
ucpA	WP_000517431.1	C	1.16695	2.24536	Energy production and conversion	Short chain dehydrogenase
uidA	WP_000945878.1	G	1.19239	2.28531	Carbohydrate transport and metabolism	Beta-glucuronidase
yjdP	WP_000819746.1	S	1.19383	2.28759	Function unknown	Escherichia coli IMT2125 genomic chromosome, IMT2125
fumC	WP_001099085.1	C	1.20335	2.30273	Energy production and conversion	fumarate hydratase Class II
pspC	WP_000907387.1	K	1.20714	2.3088	Transcription	phage shock protein C
ycaD	WP_000109259.1	G	1.20887	2.31156	Carbohydrate transport and metabolism	transporter
sseA	WP_000108626.1	P	1.20979	2.31303	Inorganic ion transport and metabolism	sulfurtransferase
argF	WP_001281825.1	E	1.22328	2.33477	Amino acid transport and metabolism	ornithine carbamoyltransferase
yebV	WP_001295499.1	S	1.23045	2.34641	Function unknown	Protein of unknown function (DUF1480)
hcaT	WP_000244193.1	G	1.23624	2.35584	Carbohydrate transport and metabolism	Major Facilitator Superfamily
fadL	WP_001295701.1	I	1.23698	2.35705	Lipid transport and metabolism	long-chain fatty acid transport protein
mtlA	WP_000093247.1	G	1.23925	2.36075	Carbohydrate transport and metabolism	PTS system mannitol-specific transporter subunit
uxaC	WP_000187442.1	G	1.24979	2.37807	Carbohydrate transport and metabolism	Uronic isomerase
yhaL	WP_001345966.1	S	1.25525	2.38709	Function unknown	Uncharacterized protein YhaL
fucI	WP_000724153.1	G	1.25541	2.38736	Carbohydrate transport and metabolism	Converts the aldose L-fucose into the corresponding ketose L-fuculose (By similarity)
mokC	WP_000935262.1	S	1.27306	2.41673	Function unknown	cell killing protein encoded within cryptic prophage
putA	WP_001326840.1	E	1.27535	2.42058	Amino acid transport and metabolism	proline dehydrogenase, pyrroline-5-carboxylate dehydrogenase
dosC	WP_000426292.1	T	1.27606	2.42176	Signal transduction mechanisms	Diguanylate cyclase
ugpE	WP_000572177.1	P	1.27968	2.42785	Inorganic ion transport and metabolism	transporter
sdhA	WP_000775540.1	C	1.28481	2.4365	Energy production and conversion	succinate dehydrogenase, flavoprotein subunit
yobD	WP_000156255.1	S	1.29797	2.45883	Function unknown	UPF0266 membrane protein
uxuB	WP_000208205.1	G	1.31368	2.48574	Carbohydrate transport and metabolism	Mannitol dehydrogenase
alaE	WP_000492656.1	U	1.31852	2.49409	Intracellular trafficking, secretion, and vesicular transport	Exports L-alanine (By similarity)
gltA	WP_000785834.1	C	1.35483	2.55767	Energy production and conversion	citrate synthase
araF	WP_000548675.1	G	1.38236	2.60695	Carbohydrate transport and metabolism	L-arabinose-binding periplasmic protein
kduI	WP_000383237.1	G	1.38254	2.60726	Carbohydrate transport and metabolism	Catalyzes the isomerization of 5-dehydro-4-deoxy-D- glucuronate to 3-deoxy-D-glycero-2,5-hexodiulosonate (By similarity)
rbsR	WP_000224470.1	K	1.38311	2.60831	Transcription	Is the main repressor of the genes involved in the de novo synthesis of purine nucleotides, regulating purB, purC, purEK, purF, purHD, purL, purMN and guaBA expression. PurR is allosterically activated to bind its cognate DNA by binding the purine corepressors, hypoxanthine or guanine, thereby effecting transcription repression (By similarity)
cdaR	WP_000929443.1	K	1.38753	2.6163	Transcription	Carbohydrate diacid transcriptional activator CdaR
hcxA	WP_001120441.1	C	1.4238	2.6829	Energy production and conversion	iron-containing alcohol dehydrogenase
pspE	WP_000473109.1	P	1.43058	2.69555	Inorganic ion transport and metabolism	phage shock protein E
araC	WP_001300811.1	K	1.43994	2.7131	Transcription	transcriptional regulator (AraC
lldD	WP_000586962.1	C	1.44069	2.71451	Energy production and conversion	L-lactate dehydrogenase
garL	WP_001058209.1	G	1.4516	2.7351	Carbohydrate transport and metabolism	Catalyzes the reversible retro-aldol cleavage of both 5- keto-4-deoxy-D-glucarate and 2-keto-3-deoxy-D-glucarate to pyruvate and tartronic semialdehyde (By similarity)
csiE	WP_000982994.1	K	1.45176	2.73542	Transcription	Stationary phase inducible protein CsiE
pspA	WP_000511025.1	KT	1.46403	2.75878	Transcription;Signal transduction mechanisms	Phage shock protein A
aspA	WP_000069437.1	E	1.46691	2.76429	Amino acid transport and metabolism	Aspartate ammonia-lyase
aceK	WP_001137220.1	T	1.47388	2.77768	Signal transduction mechanisms	Bifunctional enzyme which can phosphorylate or dephosphorylate isocitrate dehydrogenase (IDH) on a specific serine residue. This is a regulatory mechanism which enables bacteria to bypass the Krebs cycle via the glyoxylate shunt in response to the source of carbon. When bacteria are grown on glucose, IDH is fully active and unphosphorylated, but when grown on acetate or ethanol, the activity of I…
yhfZ	WP_001254790.1	S	1.48184	2.79305	Function unknown	Conserved protein
uhpA	WP_000633668.1	T	1.48338	2.79603	Signal transduction mechanisms	response regulator
sixA	WP_001195819.1	T	1.48529	2.79974	Signal transduction mechanisms	phosphohistidine phosphatase
tauA	WP_001018417.1	P	1.49426	2.81719	Inorganic ion transport and metabolism	taurine ABC transporter, periplasmic binding protein
deoB	WP_000816471.1	G	1.4955	2.81962	Carbohydrate transport and metabolism	Phosphotransfer between the C1 and C5 carbon atoms of pentose (By similarity)
ydeN	WP_001295684.1	P	1.50318	2.83468	Inorganic ion transport and metabolism	Sulfatase
raiA	WP_000178456.1	J	1.50701	2.8422	Translation, ribosomal structure and biogenesis	sigma 54 modulation protein ribosomal protein S30EA
pckA	WP_001265681.1	C	1.52118	2.87026	Energy production and conversion	phosphoenolpyruvate carboxylase
tsx	WP_001295328.1	M	1.55737	2.94318	Cell wall/membrane/envelope biogenesis	nucleoside-specific channel-forming protein
ilvB	WP_000168475.1	E	1.56256	2.95377	Amino acid transport and metabolism	acetolactate synthase
ykgE	WP_001102108.1	C	1.56429	2.95732	Energy production and conversion	dehydrogenase subunit
gpr	WP_000262172.1	C	1.57459	2.97852	Energy production and conversion	aldo keto reductase
paaD	WP_001189201.1	Q	1.59887	3.02905	Secondary metabolites biosynthesis, transport, and catabolism	Phenylacetate-CoA oxygenase PaaJ subunit
yhfY	WP_001295165.1	S	1.60536	3.04271	Function unknown	regulation of transcription, DNA-dependent
pka	WP_000083005.1	CK	1.60566	3.04336	Energy production and conversion;Transcription	acyl-CoA synthetase
ykgF	WP_000023927.1	C	1.62273	3.07956	Energy production and conversion	Iron-sulfur cluster binding protein
aceA	WP_000857856.1	C	1.6407	3.11817	Energy production and conversion	Isocitrate lyase
fadD	WP_000758422.1	I	1.64146	3.11982	Lipid transport and metabolism	Long-chain-fatty-acid-CoA ligase
ykgG	WP_000370307.1	S	1.65281	3.14445	Function unknown	transporter
ydcH	WP_001296778.1	S	1.65495	3.14912	Function unknown	Protein of unknown function (DUF465)
uxaA	WP_001199390.1	G	1.65514	3.14953	Carbohydrate transport and metabolism	Dehydratase
deoC	WP_001298497.1	F	1.65666	3.15286	Nucleotide transport and metabolism	Catalyzes a reversible aldol reaction between acetaldehyde and D-glyceraldehyde 3-phosphate to generate 2-deoxy- D-ribose 5-phosphate (By similarity)
yjfN	WP_000811566.1	S	1.70233	3.25426	Function unknown	UPF0379 protein yjfN
ydcJ	WP_000013789.1	S	1.7121	3.27638	Function unknown	cytoplasmic protein
ybhQ	WP_000871982.1	S	1.71675	3.28694	Function unknown	inner membrane protein ybhQ
nanT	WP_000108454.1	G	1.72617	3.30847	Carbohydrate transport and metabolism	May be a sugar-cation symporter involved in sialic acid uptake (By similarity)
fucA	WP_000440781.1	G	1.72796	3.31259	Carbohydrate transport and metabolism	l-fuculose phosphate aldolase
ilvN	WP_001181706.1	E	1.75341	3.37154	Amino acid transport and metabolism	Acetolactate synthase, small subunit
ytfT	WP_010723275.1	G	1.75733	3.38071	Carbohydrate transport and metabolism	ABC transporter (Permease)
pspG	WP_000891404.1	S	1.7665	3.40227	Function unknown	phage shock protein G
paaK	WP_000632280.1	Q	1.76926	3.4088	Secondary metabolites biosynthesis, transport, and catabolism	Phenylacetate-CoA ligase
uxuA	WP_000438562.1	G	1.78093	3.43649	Carbohydrate transport and metabolism	Catalyzes the dehydration of D-mannonate (By similarity)
ycgB	WP_000190854.1	S	1.787	3.45097	Function unknown	SpoVR family
uhpT	WP_000879194.1	G	1.79062	3.45964	Carbohydrate transport and metabolism	sugar phosphate antiporter
feaR	WP_001067514.1	K	1.7909	3.4603	Transcription	Transcriptional activator FeaR
nanA	WP_000224714.1	C	1.81028	3.5071	Energy production and conversion	Catalyzes the cleavage of N-acetylneuraminic acid (sialic acid) to form pyruvate and N-acetylmannosamine via a Schiff base intermediate (By similarity)
agp	WP_001044279.1	G	1.82339	3.53913	Carbohydrate transport and metabolism	glucose-1-phosphatase inositol phosphatase
ychH	WP_000823885.1	S	1.85018	3.60546	Function unknown	transcription activated by CRP (cyclic AMP receptor protein), a global transcription factor involved in regulation of metabolism in enteric bacteria
ygeV	WP_000417791.1	K	1.8578	3.62454	Transcription	Transcriptional regulator
nanE	WP_000054239.1	G	1.86372	3.63946	Carbohydrate transport and metabolism	Converts N-acetylmannosamine-6-phosphate (ManNAc-6-P) to N-acetylglucosamine-6-phosphate (GlcNAc-6-P) (By similarity)
rmf	WP_000828648.1	J	1.8774	3.67413	Translation, ribosomal structure and biogenesis	During stationary phase, converts 70S ribosomes to an inactive dimeric form (100S ribosomes) (By similarity)
prpR	WP_000941041.1	K	1.88015	3.68113	Transcription	propionate catabolism operon regulatory protein
dadX	WP_000197881.1	M	1.89264	3.71313	Cell wall/membrane/envelope biogenesis	Catalyzes the interconversion of L-alanine and D- alanine. May also act on other amino acids (By similarity)
ytfJ	WP_000175279.1	S	1.90008	3.73234	Function unknown	transcriptional regulator
manY	WP_000406926.1	G	1.90309	3.74012	Carbohydrate transport and metabolism	PTS system mannose fructose sorbose family IIC subunit
gabP	WP_001295173.1	E	1.92575	3.79933	Amino acid transport and metabolism	GabA permease
malQ	WP_000444342.1	G	1.94816	3.85883	Carbohydrate transport and metabolism	4-alpha-glucanotransferase (EC 2.4.1.25)
udp	WP_000045177.1	F	1.95503	3.87723	Nucleotide transport and metabolism	Uridine phosphorylase
rbsK	WP_001300603.1	G	1.95646	3.88109	Carbohydrate transport and metabolism	ribokinase (EC 2.7.1.15)
glcC	WP_001297764.1	K	1.98204	3.95051	Transcription	DNA-binding transcriptional regulator GlcC
lldR	WP_000636500.1	K	1.98587	3.96102	Transcription	DNA-binding transcriptional repressor LldR
gatZ	WP_000853883.1	G	1.98799	3.96684	Carbohydrate transport and metabolism	that is required for full activity and stability of the Y subunit. Could have a chaperone-like function for the proper and stable folding of
dmlR	WP_001061575.1	K	2.00984	4.02738	Transcription	LysR family transcriptional regulator
lgoR	WP_000091570.1	K	2.01346	4.0375	Transcription	GntR Family Transcriptional Regulator
manZ	WP_000228655.1	G	2.0538	4.15199	Carbohydrate transport and metabolism	PTS system mannose-specific transporter subunit IID
gatB	WP_000823270.1	G	2.06079	4.17214	Carbohydrate transport and metabolism	The phosphoenolpyruvate-dependent sugar phosphotransferase system (PTS), a major carbohydrate active -transport system, catalyzes the phosphorylation of incoming sugar substrates concomitant with their translocation across the cell membrane. This system is involved in galactitol transport
glcB	WP_000084131.1	C	2.06195	4.17552	Energy production and conversion	malate synthase G
rbsB	WP_001056271.1	G	2.0742	4.21111	Carbohydrate transport and metabolism	D-ribose transporter subunit RbsB
nagE	WP_001023093.1	G	2.08471	4.2419	Carbohydrate transport and metabolism	pts system
dadA	WP_001266908.1	E	2.09327	4.26715	Amino acid transport and metabolism	Oxidative deamination of D-amino acids (By similarity)
manX	WP_000150543.1	G	2.10938	4.31505	Carbohydrate transport and metabolism	pts system
rpiB	WP_000716794.1	G	2.11913	4.34433	Carbohydrate transport and metabolism	ribose-5-phosphate isomerase B
agaV	WP_001336162.1	G	2.11976	4.34621	Carbohydrate transport and metabolism	PTS system N-acetylgalactosamine-specific transporter subunit IIB
deoA	WP_000477807.1	F	2.12063	4.34885	Nucleotide transport and metabolism	The enzymes which catalyze the reversible phosphorolysis of pyrimidine nucleosides are involved in the degradation of these compounds and in their utilization as carbon and energy sources, or in the rescue of pyrimidine bases for nucleotide synthesis (By similarity)
cspD	WP_000410785.1	K	2.12553	4.36363	Transcription	Cold shock protein
ydcU	WP_001251304.1	P	2.14698	4.42901	Inorganic ion transport and metabolism	abc transporter permease protein
yagE	WP_001136613.1	E	2.15931	4.46701	Amino acid transport and metabolism	synthase
paaJ	WP_001206197.1	I	2.1599	4.46884	Lipid transport and metabolism	Catalyzes the final step of fatty acid oxidation in which acetyl-CoA is released and the CoA ester of a fatty acid two carbons shorter is formed (By similarity)
gatC	WP_000490679.1	G	2.17304	4.50972	Carbohydrate transport and metabolism	PTS system Galactitol-specific
gatD	WP_000844219.1	C	2.20223	4.60189	Energy production and conversion	Galactitol-1-phosphate dehydrogenase
malP	WP_000081909.1	G	2.22407	4.67209	Carbohydrate transport and metabolism	Phosphorylase is an important allosteric enzyme in carbohydrate metabolism. Enzymes from different sources differ in their regulatory mechanisms and in their natural substrates. However, all known phosphorylases share catalytic and structural properties (By similarity)
rihA	WP_001207520.1	F	2.23263	4.69989	Nucleotide transport and metabolism	cytidine or uridine to ribose and cytosine or uracil, respectively (By similarity)
psuG	WP_001292460.1	Q	2.27786	4.84957	Secondary metabolites biosynthesis, transport, and catabolism	Catalyzes the hydrolysis of pseudouridine 5'-phosphate (PsiMP) to ribose 5-phosphate and uracil (By similarity)
prr	WP_001163872.1	C	2.31269	4.96808	Energy production and conversion	dehydrogenase
gabD	WP_000772831.1	C	2.31479	4.97532	Energy production and conversion	dehydrogenase
aphA	WP_001226928.1	S	2.34978	5.09748	Function unknown	class B acid phosphatase
prpB	WP_000052206.1	G	2.35543	5.11745	Carbohydrate transport and metabolism	2-methylisocitrate lyase
lldP	WP_001295233.1	C	2.40254	5.28733	Energy production and conversion	l-lactate permease
gatY	WP_001307281.1	G	2.42105	5.35561	Carbohydrate transport and metabolism	fructose-bisphosphate aldolase
mtfA	WP_001302302.1	S	2.43626	5.41235	Function unknown	Involved in the regulation of ptsG expression by binding and inactivating Mlc (By similarity)
kbaZ	WP_000681920.1	G	2.44922	5.46121	Carbohydrate transport and metabolism	that is required for full activity and stability of the Y subunit. Could have a chaperone-like function for the proper and stable folding of
ydcI	WP_000414567.1	K	2.47186	5.54758	Transcription	transcriptional regulator
glpF	WP_000084268.1	G	2.47541	5.56124	Carbohydrate transport and metabolism	glycerol uptake facilitator protein
gabT	WP_001087611.1	E	2.48697	5.60601	Amino acid transport and metabolism	4-aminobutyrate aminotransferase
glcG	WP_000853256.1	S	2.50076	5.65984	Function unknown	Glcg protein
srlD	WP_001077358.1	G	2.51062	5.69865	Carbohydrate transport and metabolism	sorbitol-6-phosphate dehydrogenase (EC 1.1.1.140)
malS	WP_000761225.1	G	2.5199	5.73543	Carbohydrate transport and metabolism	Periplasmic alpha-amylase
malT	WP_000906961.1	K	2.52997	5.77562	Transcription	Positively regulates the transcription of the maltose regulon whose gene products are responsible for uptake and catabolism of malto-oligosaccharides. Binds and recognizes a DNA motif (called the malT box) 5'-GGA TG GA-3' (By similarity)
mglC	WP_001275118.1	G	2.54046	5.81774	Carbohydrate transport and metabolism	Galactoside transport system permease protein mglC
yqeF	WP_000656030.1	I	2.56199	5.90524	Lipid transport and metabolism	Catalyzes the final step of fatty acid oxidation in which acetyl-CoA is released and the CoA ester of a fatty acid two carbons shorter is formed (By similarity)
lhgO	WP_000271909.1	C	2.5842	5.99685	Energy production and conversion	Hydroxyglutarate oxidase
cdd	WP_000553555.1	F	2.59607	6.04639	Nucleotide transport and metabolism	This enzyme scavenge exogenous and endogenous cytidine and 2'-deoxycytidine for UMP synthesis (By similarity)
fadA	WP_000438725.1	I	2.59719	6.05108	Lipid transport and metabolism	Catalyzes the final step of fatty acid oxidation in which acetyl-CoA is released and the CoA ester of a fatty acid two carbons shorter is formed (By similarity)
hokB	WP_001320773.1	S	2.62013	6.14807	Function unknown	Hok/gef family
srlA	WP_000573321.1	G	2.65489	6.29796	Carbohydrate transport and metabolism	Pts system, glucitol sorbitol-specific
fadI	WP_000531952.1	I	2.6739	6.38152	Lipid transport and metabolism	Catalyzes the final step of fatty acid oxidation in which acetyl-CoA is released and the CoA ester of a fatty acid two carbons shorter is formed (By similarity)
yagF	WP_000151261.1	EG	2.69135	6.45917	Amino acid transport and metabolism;Carbohydrate transport and metabolism	dehydratase, YjhG YagF family
glpK	WP_000136788.1	C	2.80154	6.97185	Energy production and conversion	Key enzyme in the regulation of glycerol uptake and metabolism (By similarity)
fadE	WP_000973083.1	I	2.83806	7.15058	Lipid transport and metabolism	acyl-CoA dehydrogenase
glcF	WP_001194661.1	C	2.83943	7.15736	Energy production and conversion	Glycolate oxidase iron-sulfur subunit
mglA	WP_000255039.1	P	2.85278	7.22394	Inorganic ion transport and metabolism	Part of the ABC transporter complex RbsABCD involved in ribose import. Responsible for energy coupling to the transport system (By similarity)
ydcV	WP_000555458.1	P	2.86224	7.27145	Inorganic ion transport and metabolism	binding-protein-dependent transport systems inner membrane component
srlE	WP_000148878.1	G	2.87002	7.31077	Carbohydrate transport and metabolism	Pts system, glucitol sorbitol-specific
srlB	WP_000216194.1	G	2.96702	7.81918	Carbohydrate transport and metabolism	PTS system glucitol sorbitol-specific transporter subunit IIA
aldB	WP_000183980.1	C	3.096	8.55048	Energy production and conversion	dehydrogenase
ybdD	WP_000460431.1	S	3.10128	8.5818	Function unknown	Protein of unknown function (DUF466)
dctA	WP_000858214.1	C	3.10131	8.58195	Energy production and conversion	Responsible for the transport of dicarboxylates such as succinate, fumarate, and malate from the periplasm across the membrane (By similarity)
malM	WP_001326641.1	G	3.1362	8.79207	Carbohydrate transport and metabolism	maltose operon periplasmic protein
fadJ	WP_000426176.1	I	3.15463	8.90511	Lipid transport and metabolism	Catalyzes the formation of a hydroxyacyl-CoA by addition of water on enoyl-CoA. Also exhibits 3-hydroxyacyl-CoA epimerase and 3-hydroxyacyl-CoA dehydrogenase activities (By similarity)
fruA	WP_000854447.1	G	3.19078	9.13102	Carbohydrate transport and metabolism	Pts system fructose-specific
bsmA	WP_000254633.1	S	3.25442	9.54288	Function unknown	biofilm stress and motility protein A
csiD	WP_000993126.1	Q	3.2631	9.60043	Secondary metabolites biosynthesis, transport, and catabolism	May be involved in the control of utilization of gamma- aminobutyric acid (By similarity)
ydcS	WP_000047424.1	G	3.30287	9.86879	Carbohydrate transport and metabolism	extracellular solute-binding protein, family 1
ydcT	WP_000220396.1	E	3.31843	9.97581	Amino acid transport and metabolism	Part of the ABC transporter complex PotABCD involved in spermidine putrescine import. Responsible for energy coupling to the transport system (By similarity)
hcaR	WP_000423261.1	K	3.36753	10.3211	Transcription	Transcriptional regulator
aldA	WP_000115943.1	C	3.44147	10.8639	Energy production and conversion	dehydrogenase
glcD	WP_000026117.1	C	3.47261	11.101	Energy production and conversion	FAD linked oxidase
cstA	WP_001043156.1	T	3.48836	11.2228	Signal transduction mechanisms	Carbon starvation protein
malE	WP_000695387.1	G	3.59713	12.1017	Carbohydrate transport and metabolism	maltose ABC transporter periplasmic protein
fruK	WP_000091263.1	G	3.63319	12.4079	Carbohydrate transport and metabolism	1-phosphofructokinase
tnaC	WP_001364348.1		3.66976	12.7264		Tryptophanase operon leader peptide
rbsC	WP_000211858.1	G	3.67084	12.736	Carbohydrate transport and metabolism	Ribose ABC transporter permease
rbsA	WP_000387770.1	P	3.76487	13.5937	Inorganic ion transport and metabolism	Part of the ABC transporter complex RbsABCD involved in ribose import. Responsible for energy coupling to the transport system (By similarity)
fruB	WP_000487246.1	G	3.78352	13.7706	Carbohydrate transport and metabolism	Bifunctional PTS system fructose-specific transporter subunit IIA HPr protein
fadH	WP_000121433.1	C	3.83595	14.2803	Energy production and conversion	2,4-dienoyl-coA reductase
malG	WP_001252058.1	G	3.88142	14.7375	Carbohydrate transport and metabolism	transporter, permease
lamB	WP_000973663.1	G	3.89342	14.8606	Carbohydrate transport and metabolism	Involved in the transport of maltose and maltodextrins (By similarity)
glcE	WP_000943100.1	C	4.06626	16.752	Energy production and conversion	glycolate oxidase FAD binding subunit
fadB	WP_000965936.1	I	4.06718	16.7627	Lipid transport and metabolism	Catalyzes the formation of a hydroxyacyl-CoA by addition of water on enoyl-CoA. Also exhibits 3-hydroxyacyl-CoA epimerase and 3-hydroxyacyl-CoA dehydrogenase activities (By similarity)
acs	WP_000078239.1	I	4.11858	17.3706	Lipid transport and metabolism	Catalyzes the conversion of acetate into acetyl-CoA (AcCoA), an essential intermediate at the junction of anabolic and catabolic pathways. AcsA undergoes a two-step reaction. In the first half reaction, AcsA combines acetate with ATP to form acetyl-adenylate (AcAMP) intermediate. In the second half reaction, it can then transfer the acetyl group from AcAMP to the sulfhydryl group of CoA, forming …
malF	WP_001297290.1	G	4.12543	17.4533	Carbohydrate transport and metabolism	Maltose transporter membrane protein
actP	WP_000832573.1	S	4.17148	18.0194	Function unknown	solute symporter
malK	WP_000179165.1	G	4.17436	18.0554	Carbohydrate transport and metabolism	(ABC) transporter
rbsD	WP_001301979.1	G	4.21827	18.6133	Carbohydrate transport and metabolism	Catalyzes the interconversion of beta-pyran and beta- furan forms of D-ribose (By similarity)
treC	WP_001336303.1	G	4.21919	18.6253	Carbohydrate transport and metabolism	trehalose-6-phosphate hydrolase
treB	WP_001407733.1	G	4.31111	19.8505	Carbohydrate transport and metabolism	PTS System
yjcH	WP_001014565.1	S	4.42941	21.5469	Function unknown	Inner membrane protein yjcH
mglB	WP_001036964.1	G	4.45765	21.9729	Carbohydrate transport and metabolism	periplasmic
tnaA	WP_001295247.1	E	4.89799	29.8155	Amino acid transport and metabolism	L-tryptophan indole-lyase

## Sheet: WGM_W3110
Gene_name	locus_tag	COG_class	log_ratio	Fold-Change	COG_class_def	Protein_function
flu	WP_000820410.1	MU	-2.66103	-6.32486	Cell wall/membrane/envelope biogenesis;Intracellular trafficking, secretion, and vesicular transport	antigen 43
hiuH	WP_000920120.1	F	-2.22975	-4.69052	Nucleotide transport and metabolism	5-hydroxyisourate hydrolase
wcaA	WP_000794699.1	M	-1.88793	-3.70105	Cell wall/membrane/envelope biogenesis	Glycosyl transferase
fimB	WP_000790583.1	L	-1.86593	-3.64503	Replication, recombination and repair	type 1 fimbriae regulatory protein
fcl	WP_000043654.1	M	-1.82659	-3.54698	Cell wall/membrane/envelope biogenesis	GDP-fucose synthetase
yeeR	WP_001350525.1	S	-1.7193	-3.29277	Function unknown	Inner membrane protein YeeR
wza	WP_000978094.1	M	-1.70524	-3.26083	Cell wall/membrane/envelope biogenesis	polysaccharide export protein
wzc	WP_000137196.1	D	-1.60788	-3.04803	Cell cycle control, cell division, chromosome partitioning	tyrosine-protein kinase
yfhH	WP_001013779.1	K	-1.60594	-3.04394	Transcription	transcriptional regulator
fimC	WP_000066547.1	O	-1.60493	-3.04181	Post-translational modification, protein turnover, and chaperones	Fimbrial chaperone protein
yhcA	WP_001311157.1	O	-1.53863	-2.90518	Post-translational modification, protein turnover, and chaperones	chaperone protein
glmS	WP_000334099.1	M	-1.52751	-2.88289	Cell wall/membrane/envelope biogenesis	Catalyzes the first step in hexosamine metabolism, converting fructose-6P into glucosamine-6P using glutamine as a nitrogen source (By similarity)
livK	WP_000827696.1	E	-1.43475	-2.70335	Amino acid transport and metabolism	branched-chain amino acid ABC transporter
fimD	WP_000121005.1	M	-1.42599	-2.68699	Cell wall/membrane/envelope biogenesis	outer membrane usher protein
mqo	WP_000758077.1	C	-1.38243	-2.60707	Energy production and conversion	malate dehydrogenase (quinone)
nadB	WP_001094491.1	H	-1.33694	-2.52615	Coenzyme transport and metabolism	l-aspartate oxidase
gltF	WP_000465371.1	G	-1.33287	-2.51903	Carbohydrate transport and metabolism	Involved in induction of the so-called NTR enzymes in response to nitrogen deprivation, as well as in glutamate biosynthesis. May mediate the glutamate-dependent repression of the GLT operon
livH	WP_001295111.1	E	-1.26644	-2.40567	Amino acid transport and metabolism	branched-chain amino acid
fimI	WP_000824114.1	NU	-1.21966	-2.32892	Cell motility;Intracellular trafficking, secretion, and vesicular transport	Fimbrial protein
fimG	WP_000870592.1	S	-1.13774	-2.20036	Function unknown	Fimbrial
fimF	WP_001244827.1	S	-1.10807	-2.15557	Function unknown	Fimbrial
yhcC	WP_001299745.1	S	-1.09777	-2.14023	Function unknown	radical SAM protein
livM	WP_000803813.1	E	-1.09247	-2.13239	Amino acid transport and metabolism	leucine isoleucine valine transporter permease subunit
murR	WP_000966470.1	K	-1.06841	-2.09712	Transcription	Represses the expression of the murPQ operon involved in the uptake and degradation of N-acetylmuramic acid (MurNAc). Binds to two adjacent inverted repeats within the operator region. MurNAc 6-phosphate, the substrate of MurQ, is the specific inducer that weakens binding of MurR to the operator (By similarity)
tyrA	WP_000225229.1	E	-1.06516	-2.0924	Amino acid transport and metabolism	Bifunctional chorismate mutase prephenate dehydrogenase
livG	WP_000082101.1	E	-1.05799	-2.08203	Amino acid transport and metabolism	leucine isoleucine valine transporter, ATP-binding subunit
livF	WP_000416891.1	E	-1.02707	-2.03788	Amino acid transport and metabolism	ABc transporter ATP-binding protein
fimH	WP_000832247.1	S	-1.02641	-2.03694	Function unknown	FIMH SUBUNIT MANNOSE-sensitive type 1 fimbrial adhesin
hisM	WP_000569958.1	E	-1.02518	-2.03521	Amino acid transport and metabolism	(ABC) transporter
cusA	WP_000573945.1	P	-1.01371	-2.0191	Inorganic ion transport and metabolism	Heavy metal efflux pump, CzcA
ansP	WP_001300590.1	E	-1.01209	-2.01683	Amino acid transport and metabolism	L-asparagine permease
cspD	WP_000410785.1	K	1.00155	2.00216	Transcription	Cold shock protein
yhhT	WP_001300885.1	S	1.00953	2.01326	Function unknown	transport protein
ompX	WP_001295296.1	M	1.0218	2.03044	Cell wall/membrane/envelope biogenesis	outer membrane protein x
ynhG	WP_000817105.1	S	1.02299	2.03212	Function unknown	ErfK YbiS YcfS YnhG family protein
narU	WP_001207901.1	G	1.02913	2.04079	Carbohydrate transport and metabolism	Nitrite extrusion protein
yahK	WP_000692754.1	C	1.03078	2.04313	Energy production and conversion	alcohol dehydrogenase
osmY	WP_001295748.1	S	1.03303	2.04631	Function unknown	Periplasmic protein
ydiZ	WP_000146159.1	S	1.03474	2.04874	Function unknown	Uncharacterized protein ydiZ
yohF	WP_000079538.1	S	1.03514	2.04931	Function unknown	Dehydrogenase
yhhA	WP_000825996.1	S	1.0458	2.06451	Function unknown	Conserved protein
yghA	WP_000018760.1	S	1.05117	2.07221	Function unknown	short-chain dehydrogenase reductase
ygaC	WP_000281320.1	S	1.05141	2.07256	Function unknown	Protein of unknown function (DUF2002)
malT	WP_000906961.1	K	1.05315	2.07505	Transcription	Positively regulates the transcription of the maltose regulon whose gene products are responsible for uptake and catabolism of malto-oligosaccharides. Binds and recognizes a DNA motif (called the malT box) 5'-GGA TG GA-3' (By similarity)
glpK	WP_000136788.1	C	1.05383	2.07604	Energy production and conversion	Key enzyme in the regulation of glycerol uptake and metabolism (By similarity)
yagS	WP_000643333.1	F	1.05676	2.08025	Nucleotide transport and metabolism	Molybdopterin dehydrogenase FAD-binding
ggt	WP_000595082.1	E	1.06126	2.08675	Amino acid transport and metabolism	Gamma-glutamyltranspeptidase (EC 2.3.2.2)
rclA	WP_001046307.1	C	1.06319	2.08955	Energy production and conversion	pyridine nucleotide-disulfide oxidoreductase
bfr	WP_000675504.1	P	1.06462	2.09163	Inorganic ion transport and metabolism	Iron-storage protein
glsA1	WP_000883034.1	E	1.08129	2.11593	Amino acid transport and metabolism	glutaminase EC 3.5.1.2
cstA	WP_001043156.1	T	1.08646	2.12352	Signal transduction mechanisms	Carbon starvation protein
yegS	WP_000807348.1	I	1.08761	2.12522	Lipid transport and metabolism	the in vivo substrate is
talA	WP_001003709.1	G	1.08987	2.12855	Carbohydrate transport and metabolism	Transaldolase is important for the balance of metabolites in the pentose-phosphate pathway (By similarity)
clsB	WP_000650337.1	I	1.09637	2.13816	Lipid transport and metabolism	cardiolipin synthase 2
otsA	WP_001295646.1	G	1.09886	2.14185	Carbohydrate transport and metabolism	Catalyzes the transfer of glucose from UDP-glucose to glucose-6-phosphate to form alpha,alpha-1,1 trehalose-6-phosphate. Acts with retention of the anomeric configuration of the UDP-sugar donor
ybcL	WP_001306955.1	S	1.10807	2.15557	Function unknown	phospholipid-binding protein
bssR	WP_000497137.1	T	1.10911	2.15712	Signal transduction mechanisms	Represses biofilm formation in M9C glu and LB glu media but not in M9C and LB media. Seems to act as a global regulator of several genes involved in catabolite repression and stress response and regulation of the uptake and export of signaling pathways. Could be involved the regulation of indole as well as uptake and export of AI-2 through a cAMP-dependent pathway
patA	WP_001301395.1	E	1.11249	2.16218	Amino acid transport and metabolism	Catalyzes the aminotransferase reaction from putrescine to 2-oxoglutarate, leading to glutamate and 4-aminobutanal, which spontaneously cyclizes to form 1-pyrroline. Is also able to transaminate cadaverine and, in lower extent, spermidine, but not ornithine (By similarity)
sodC	WP_001296937.1	P	1.11728	2.16937	Inorganic ion transport and metabolism	Destroys radicals which are normally produced within the cells and which are toxic to biological systems (By similarity)
nhaA	WP_000681354.1	P	1.12684	2.1838	Inorganic ion transport and metabolism	Na( ) H( ) antiporter that extrudes sodium in exchange for external protons (By similarity)
ahr	WP_001309160.1	C	1.12933	2.18758	Energy production and conversion	alcohol dehydrogenase
yhfG	WP_000736862.1	S	1.1343	2.19512	Function unknown	uncharacterized protein yhfG
ygaU	WP_000522415.1	S	1.14329	2.20885	Function unknown	LysM domain BON superfamily protein
glcF	WP_001194661.1	C	1.14655	2.21385	Energy production and conversion	Glycolate oxidase iron-sulfur subunit
folA	WP_000624375.1	H	1.15358	2.22465	Coenzyme transport and metabolism	Key enzyme in folate metabolism. Catalyzes an essential reaction for de novo glycine and purine synthesis, and for DNA precursor synthesis (By similarity)
yohK	WP_000968208.1	M	1.16114	2.23634	Cell wall/membrane/envelope biogenesis	LrgB family
poxB	WP_000815337.1	C	1.1637	2.24032	Energy production and conversion	Pyruvate dehydrogenase
chbC	WP_000073041.1	G	1.16941	2.24919	Carbohydrate transport and metabolism	PTS system N,N'-diacetylchitobiose-specific transporter subunit IIC
yobD	WP_000156255.1	S	1.17028	2.25056	Function unknown	UPF0266 membrane protein
ygaM	WP_001295174.1	S	1.17227	2.25367	Function unknown	Bacterial protein of unknown function (DUF883)
gabD	WP_000772831.1	C	1.18181	2.26862	Energy production and conversion	dehydrogenase
deoA	WP_000477807.1	F	1.18457	2.27295	Nucleotide transport and metabolism	The enzymes which catalyze the reversible phosphorolysis of pyrimidine nucleosides are involved in the degradation of these compounds and in their utilization as carbon and energy sources, or in the rescue of pyrimidine bases for nucleotide synthesis (By similarity)
agp	WP_001044279.1	G	1.18804	2.27843	Carbohydrate transport and metabolism	glucose-1-phosphatase inositol phosphatase
lhgO	WP_000271909.1	C	1.19013	2.28174	Energy production and conversion	Hydroxyglutarate oxidase
hyaC	WP_001186424.1	C	1.19263	2.28569	Energy production and conversion	b-type cytochrome subunit
lsrF	WP_000774165.1	G	1.19786	2.29399	Carbohydrate transport and metabolism	Could be involved in the degradation of phospho-AI-2, thereby terminating induction of the lsr operon and closing the AI-2 signaling cycle
csgD	WP_000481509.1	K	1.20084	2.29873	Transcription	transcriptional regulator
yiaG	WP_000455798.1	K	1.20279	2.30184	Transcription	Transcriptional regulator
gabT	WP_001087611.1	E	1.20613	2.30717	Amino acid transport and metabolism	4-aminobutyrate aminotransferase
ygdI	WP_000750398.1	S	1.20882	2.31148	Function unknown	(Lipo)protein
otsB	WP_001295645.1	G	1.20994	2.31329	Carbohydrate transport and metabolism	Trehalose-6-phosphate phosphatase
ymgE	WP_001310727.1	S	1.21294	2.3181	Function unknown	Transglycosylase associated protein
tktB	WP_000087280.1	G	1.21767	2.3257	Carbohydrate transport and metabolism	transketolase (EC 2.2.1.1)
yccJ	WP_001143120.1	S	1.22698	2.34077	Function unknown	NA
fadE	WP_000973083.1	I	1.23035	2.34624	Lipid transport and metabolism	acyl-CoA dehydrogenase
narZ	WP_000040458.1	C	1.23218	2.34922	Energy production and conversion	Nitrate reductase 2 alpha
cdd	WP_000553555.1	F	1.23553	2.35468	Nucleotide transport and metabolism	This enzyme scavenge exogenous and endogenous cytidine and 2'-deoxycytidine for UMP synthesis (By similarity)
arnC	WP_000461657.1	M	1.23733	2.35762	Cell wall/membrane/envelope biogenesis	Catalyzes the transfer of 4-deoxy-4-formamido-L- arabinose from UDP to undecaprenyl phosphate. The modified arabinose is attached to lipid A and is required for resistance to polymyxin and cationic antimicrobial peptides (By similarity)
ychH	WP_000823885.1	S	1.2492	2.3771	Function unknown	transcription activated by CRP (cyclic AMP receptor protein), a global transcription factor involved in regulation of metabolism in enteric bacteria
fruK	WP_000091263.1	G	1.2634	2.40062	Carbohydrate transport and metabolism	1-phosphofructokinase
fic	WP_001280641.1	D	1.26867	2.4094	Cell cycle control, cell division, chromosome partitioning	cell filamentation protein
nagD	WP_000153129.1	G	1.28096	2.43	Carbohydrate transport and metabolism	UMP phosphatase
pabA	WP_000601847.1	EH	1.28477	2.43643	Amino acid transport and metabolism;Coenzyme transport and metabolism	synthase component II
yedP	WP_000491520.1	S	1.29802	2.45892	Function unknown	Mannosyl-3-phosphoglycerate phosphatase
osmC	WP_000152305.1	O	1.29978	2.46191	Post-translational modification, protein turnover, and chaperones	Osmotically inducible protein
katE	WP_000077872.1	P	1.30376	2.46872	Inorganic ion transport and metabolism	catalase
yncG	WP_000598857.1	O	1.31486	2.48778	Post-translational modification, protein turnover, and chaperones	enzyme with similarity with gst
sra	WP_000841554.1	J	1.31636	2.49036	Translation, ribosomal structure and biogenesis	Although this protein associates with the 30S subunit of the ribosome it is not considered to be a bona fide ribosomal protein
osmB	WP_000498253.1	M	1.33519	2.52308	Cell wall/membrane/envelope biogenesis	osmotically inducible lipoprotein
yagR	WP_000667026.1	F	1.33797	2.52796	Nucleotide transport and metabolism	Xanthine dehydrogenase
glgS	WP_000350095.1	G	1.33876	2.52935	Carbohydrate transport and metabolism	Involved in glycogen synthesis. May be involved in glycogen priming (By similarity)
fadB	WP_000965936.1	I	1.34279	2.53641	Lipid transport and metabolism	Catalyzes the formation of a hydroxyacyl-CoA by addition of water on enoyl-CoA. Also exhibits 3-hydroxyacyl-CoA epimerase and 3-hydroxyacyl-CoA dehydrogenase activities (By similarity)
fruA	WP_000854447.1	G	1.34716	2.5441	Carbohydrate transport and metabolism	Pts system fructose-specific
rbsD	WP_001301979.1	G	1.36309	2.57236	Carbohydrate transport and metabolism	Catalyzes the interconversion of beta-pyran and beta- furan forms of D-ribose (By similarity)
mdtF	WP_000024872.1	V	1.36988	2.58449	Defense mechanisms	Resistance protein
ybhP	WP_001113348.1	S	1.39599	2.63169	Function unknown	Endonuclease Exonuclease phosphatase
dosC	WP_000426292.1	T	1.39685	2.63326	Signal transduction mechanisms	Diguanylate cyclase
fruB	WP_000487246.1	G	1.4298	2.69409	Carbohydrate transport and metabolism	Bifunctional PTS system fructose-specific transporter subunit IIA HPr protein
yjfN	WP_000811566.1	S	1.4451	2.72282	Function unknown	UPF0379 protein yjfN
hyaA	WP_001058323.1	C	1.44983	2.73175	Energy production and conversion	small subunit
yjbJ	WP_001030593.1	S	1.45241	2.73664	Function unknown	CsbD family
ybdR	WP_000646173.1	C	1.46916	2.76861	Energy production and conversion	Dehydrogenase
hyaB	WP_000107384.1	C	1.47491	2.77966	Energy production and conversion	large subunit
cbpM	WP_000024560.1	S	1.47915	2.78785	Function unknown	Interacts with CbpA and inhibits both the DnaJ-like co- chaperone activity and the DNA binding activity of CbpA. Together with CbpA, modulates the activity of the DnaK chaperone system. Does not inhibit the co-chaperone activity of DnaJ (By similarity)
yodD	WP_000844800.1	S	1.55074	2.92967	Function unknown	cellular response to acidity
ydiY	WP_000771391.1	M	1.55973	2.94799	Cell wall/membrane/envelope biogenesis	Salt-induced outer membrane protein
ycaC	WP_000165879.1	Q	1.56485	2.95847	Secondary metabolites biosynthesis, transport, and catabolism	Isochorismatase
pspE	WP_000473109.1	P	1.56679	2.96246	Inorganic ion transport and metabolism	phage shock protein E
ydcS	WP_000047424.1	G	1.56869	2.96636	Carbohydrate transport and metabolism	extracellular solute-binding protein, family 1
treF	WP_000934216.1	G	1.57034	2.96975	Carbohydrate transport and metabolism	Provides the cells with the ability to utilize trehalose at high osmolarity by splitting it into glucose molecules that can subsequently be taken up by the phosphotransferase-mediated uptake system (By similarity)
cbpA	WP_000420621.1	O	1.58433	2.99868	Post-translational modification, protein turnover, and chaperones	displays overlapping activities with DnaJ, but functions under different conditions, probably acting as a molecular chaperone in an adaptive response to environmental stresses other than heat shock. Lacks autonomous chaperone activity
prpE	WP_000010288.1	I	1.58591	3.00197	Lipid transport and metabolism	synthetase
yegP	WP_001350529.1	S	1.59246	3.01563	Function unknown	UPF0339 protein
ycaD	WP_000109259.1	G	1.59594	3.02292	Carbohydrate transport and metabolism	transporter
ydeI	WP_000671737.1	S	1.60174	3.03508	Function unknown	single-species biofilm formation on inanimate substrate
ycgB	WP_000190854.1	S	1.60457	3.04106	Function unknown	SpoVR family
fbaB	WP_000129551.1	G	1.63137	3.09806	Carbohydrate transport and metabolism	fructose-bisphosphate aldolase
narY	WP_000702535.1	C	1.63994	3.11654	Energy production and conversion	nitrate reductase
ymdF	WP_001273658.1	S	1.65183	3.14232	Function unknown	Escherichia coli IMT2125 genomic chromosome, IMT2125
ybgS	WP_000784351.1	S	1.6835	3.21207	Function unknown	homeobox protein
ydcT	WP_000220396.1	E	1.6998	3.24855	Amino acid transport and metabolism	Part of the ABC transporter complex PotABCD involved in spermidine putrescine import. Responsible for energy coupling to the transport system (By similarity)
ybfA	WP_000424924.1	S	1.72356	3.3025	Function unknown	Protein of unknown function (DUF2517)
acs	WP_000078239.1	I	1.74258	3.34634	Lipid transport and metabolism	Catalyzes the conversion of acetate into acetyl-CoA (AcCoA), an essential intermediate at the junction of anabolic and catabolic pathways. AcsA undergoes a two-step reaction. In the first half reaction, AcsA combines acetate with ATP to form acetyl-adenylate (AcAMP) intermediate. In the second half reaction, it can then transfer the acetyl group from AcAMP to the sulfhydryl group of CoA, forming …
actP	WP_000832573.1	S	1.74571	3.3536	Function unknown	solute symporter
dps	WP_000100800.1	P	1.76355	3.39534	Inorganic ion transport and metabolism	During stationary phase, binds the chromosome non- specifically, forming a highly ordered and stable dps-DNA co- crystal within which chromosomal DNA is condensed and protected from diverse damages. It protects DNA from oxidative damage by sequestering intracellular Fe(2 ) ion and storing it in the form of Fe(3 ) oxyhydroxide mineral, which can be released after reduction. One hydrogen peroxide o…
yciG	WP_000807651.1	S	1.77006	3.41068	Function unknown	Escherichia coli IMT2125 genomic chromosome, IMT2125
cpxP	WP_001223800.1	NPTU	1.77314	3.41796	Cell motility;Inorganic ion transport and metabolism;Signal transduction mechanisms;Intracellular trafficking, secretion, and vesicular transport	periplasmic
slp	WP_001350553.1	M	1.78181	3.43857	Cell wall/membrane/envelope biogenesis	Outer membrane protein induced after carbon starvation
prr	WP_001163872.1	C	1.80024	3.48278	Energy production and conversion	dehydrogenase
yphA	WP_001094726.1	S	1.82783	3.55004	Function unknown	inner membrane protein yphA
chiP	WP_001258819.1	M	1.86139	3.63357	Cell wall/membrane/envelope biogenesis	Outer membrane porin
mglB	WP_001036964.1	G	1.88434	3.69185	Carbohydrate transport and metabolism	periplasmic
hchA	WP_000218212.1	O	1.886	3.6961	Post-translational modification, protein turnover, and chaperones	Functions as a holding molecular chaperone (holdase) which stabilizes unfolding intermediates and rapidly releases them in an active form once stress has abated. Plays an important role in protecting cells from severe heat shock and starvation, as well as in acid resistance of stationary-phase cells. It catalyzes the conversion of methylglyoxal (MG) to D-lactate in a single glutathione (GSH)-inde…
treC	WP_001336303.1	G	1.9074	3.75131	Carbohydrate transport and metabolism	trehalose-6-phosphate hydrolase
ydcV	WP_000555458.1	P	1.92328	3.79284	Inorganic ion transport and metabolism	binding-protein-dependent transport systems inner membrane component
bsmA	WP_000254633.1	S	1.9464	3.85413	Function unknown	biofilm stress and motility protein A
aldB	WP_000183980.1	C	1.94702	3.85577	Energy production and conversion	dehydrogenase
yohP	WP_000691708.1		1.9693	3.91579		Uncharacterized membrane protein YohP
pspD	WP_001295585.1	O	1.97047	3.91896	Post-translational modification, protein turnover, and chaperones	Peripheral inner membrane phage-shock protein
manZ	WP_000228655.1	G	1.98331	3.95399	Carbohydrate transport and metabolism	PTS system mannose-specific transporter subunit IID
aidB	WP_001350567.1	I	1.99497	3.98609	Lipid transport and metabolism	acyl-CoA dehydrogenase
yebV	WP_001295499.1	S	2.03291	4.09228	Function unknown	Protein of unknown function (DUF1480)
manY	WP_000406926.1	G	2.08937	4.25562	Carbohydrate transport and metabolism	PTS system mannose fructose sorbose family IIC subunit
csgF	WP_001264088.1	U	2.1191	4.34421	Intracellular trafficking, secretion, and vesicular transport	Curli production assembly transport component, CsgF
yjcH	WP_001014565.1	S	2.16325	4.47922	Function unknown	Inner membrane protein yjcH
pspC	WP_000907387.1	K	2.19905	4.59177	Transcription	phage shock protein C
hlyE	WP_001336523.1	D	2.19956	4.59338	Cell cycle control, cell division, chromosome partitioning	Toxin, which has some hemolytic activity towards mammalian cells. Acts by forming a pore-like structure upon contact with mammalian cells
pspB	WP_001274963.1	S	2.24083	4.7267	Function unknown	phage shock protein B
rmf	WP_000828648.1	J	2.26015	4.7904	Translation, ribosomal structure and biogenesis	During stationary phase, converts 70S ribosomes to an inactive dimeric form (100S ribosomes) (By similarity)
prpC	WP_001285927.1	C	2.30841	4.95338	Energy production and conversion	citrate synthase
prpD	WP_001275859.1	S	2.32911	5.02496	Function unknown	2-methylcitrate dehydratase
mdtE	WP_001081984.1	M	2.33832	5.05712	Cell wall/membrane/envelope biogenesis	Part of a multidrug resistance efflux system that confers resistance to compounds such as rhodamine 6G, erythromycin, doxorubicin, ethidium bromide, TPP, SDS, deoxycholate, crystal violet and benzalkonium
tnaA	WP_001295247.1	E	2.37733	5.19573	Amino acid transport and metabolism	L-tryptophan indole-lyase
alaE	WP_000492656.1	U	2.42406	5.36678	Intracellular trafficking, secretion, and vesicular transport	Exports L-alanine (By similarity)
nagC	WP_000187594.1	K	2.46553	5.52331	Transcription	n-acetylglucosamine repressor
ypdK	WP_010723117.1		2.49132	5.62293		Uncharacterized membrane protein YpdK
pspA	WP_000511025.1	KT	2.49346	5.63126	Transcription;Signal transduction mechanisms	Phage shock protein A
envR	WP_001129518.1	K	2.57402	5.95466	Transcription	DNA-binding transcriptional regulator
yibI	WP_000479624.1	S	2.63257	6.2013	Function unknown	Protein of unknown function (DUF3302)
malM	WP_001326641.1	G	2.66187	6.32852	Carbohydrate transport and metabolism	maltose operon periplasmic protein
acpH	WP_001009885.1	S	2.69781	6.48815	Function unknown	Converts holo-ACP to apo-ACP by hydrolytic cleavage of the phosphopantetheine prosthetic group from ACP (By similarity)
gadE	WP_000576690.1	K	2.75575	6.75406	Transcription	Regulates the expression of several genes involved in acid resistance. Required for the expression of gadA and gadBC, among others, regardless of media or growth conditions. Binds directly to the 20 bp GAD box found in the control regions of both loci
hdeB	WP_001298717.1	S	2.76761	6.80977	Function unknown	Acid-resistance protein
dctR	WP_000478619.1	K	2.78116	6.87404	Transcription	Regulates the expression of several genes involved in acid resistance. Required for the expression of gadA and gadBC, among others, regardless of media or growth conditions. Binds directly to the 20 bp GAD box found in the control regions of both loci
hdeD	WP_000965672.1	S	2.82267	7.07469	Function unknown	Acid-resistance membrane protein
pspG	WP_000891404.1	S	2.87028	7.31208	Function unknown	phage shock protein G
hdeA	WP_000756550.1	O	2.92224	7.58024	Post-translational modification, protein turnover, and chaperones	Required for optimal acid stress protection. Exhibits a chaperone-like activity only at pH below 3 by suppressing non- specifically the aggregation of denaturated periplasmic proteins. Important for survival of enteric bacteria in the acidic environment of the host stomach. Also promotes the solubilization at neutral pH of proteins that had aggregated in their presence at acidic pHs. May cooperat…
treB	WP_001407733.1	G	2.92862	7.61384	Carbohydrate transport and metabolism	PTS System
prpB	WP_000052206.1	G	2.94963	7.72549	Carbohydrate transport and metabolism	2-methylisocitrate lyase
uhpT	WP_000879194.1	G	3.00108	8.00599	Carbohydrate transport and metabolism	sugar phosphate antiporter
yhiD	WP_001296814.1	P	3.16782	8.98687	Inorganic ion transport and metabolism	Mg(2 ) transport ATPase
malZ	WP_000930752.1	G	3.26778	9.6316	Carbohydrate transport and metabolism	maltodextrin glucosidase
gadA	WP_000372240.1	E	3.44613	10.899	Amino acid transport and metabolism	Converts glutamate to gamma-aminobutyrate (GABA), consuming one intracellular proton in the reaction. The gad system helps to maintain a near-neutral intracellular pH when cells are exposed to extremely acidic conditions. The ability to survive transit through the acidic conditions of the stomach is essential for successful colonization of the mammalian host by commensal and pathogenic bacteria
gadB	WP_000358930.1	E	3.52938	11.5465	Amino acid transport and metabolism	Converts glutamate to gamma-aminobutyrate (GABA), consuming one intracellular proton in the reaction. The gad system helps to maintain a near-neutral intracellular pH when cells are exposed to extremely acidic conditions. The ability to survive transit through the acidic conditions of the stomach is essential for successful colonization of the mammalian host by commensal and pathogenic bacteria
yobF	WP_001295496.1	S	3.53654	11.6039	Function unknown	Protein of unknown function (DUF2627)
malG	WP_001252058.1	G	3.53865	11.6209	Carbohydrate transport and metabolism	transporter, permease
gntT	WP_001131758.1	P	3.54778	11.6947	Inorganic ion transport and metabolism	Gluconate transporter
malF	WP_001297290.1	G	3.59272	12.0647	Carbohydrate transport and metabolism	Maltose transporter membrane protein
malE	WP_000695387.1	G	3.60939	12.2049	Carbohydrate transport and metabolism	maltose ABC transporter periplasmic protein
gadC	WP_000246019.1	E	3.61535	12.2554	Amino acid transport and metabolism	Involved in glutamate-dependent acid resistance. Imports glutamate inside the cell while simultaneously exporting to the periplasm the GABA produced by GadA and GadB. The gad system helps to maintain a near-neutral intracellular pH when cells are exposed to extremely acidic conditions. The ability to survive transit through the acidic conditions of the stomach is essential for successful coloniza…
lamB	WP_000973663.1	G	3.6946	12.9474	Carbohydrate transport and metabolism	Involved in the transport of maltose and maltodextrins (By similarity)
ydeM	WP_001301030.1	S	3.78259	13.7617	Function unknown	radical SAM domain protein
malQ	WP_000444342.1	G	3.94226	15.3722	Carbohydrate transport and metabolism	4-alpha-glucanotransferase (EC 2.4.1.25)
nagA	WP_000271153.1	G	4.02376	16.2656	Carbohydrate transport and metabolism	GlcNAc 6-P deacetylase
malK	WP_000179165.1	G	4.05056	16.5707	Carbohydrate transport and metabolism	(ABC) transporter
malP	WP_000081909.1	G	4.31908	19.9606	Carbohydrate transport and metabolism	Phosphorylase is an important allosteric enzyme in carbohydrate metabolism. Enzymes from different sources differ in their regulatory mechanisms and in their natural substrates. However, all known phosphorylases share catalytic and structural properties (By similarity)
malS	WP_000761225.1	G	4.44495	21.7802	Carbohydrate transport and metabolism	Periplasmic alpha-amylase
ydeN	WP_001295684.1	P	5.07316	33.6645	Inorganic ion transport and metabolism	Sulfatase
nagE	WP_001023093.1	G	5.09543	34.1884	Carbohydrate transport and metabolism	pts system
nagB	WP_001237072.1	G	5.86103	58.1226	Carbohydrate transport and metabolism	Catalyzes the reversible isomerization-deamination of glucosamine 6-phosphate (GlcN6P) to form fructose 6-phosphate (Fru6P) and ammonium ion (By similarity)
cspC	WP_001062678.1	K	5.98402	63.2951	Transcription	Cold shock protein

## Sheet: WGMC_W3110
Gene_name	locus_tag	COG_class	log_ratio	Fold-Change	COG_class_def	Protein_function
wcaF	WP_001153547.1	M	-2.75463	-6.74878	Cell wall/membrane/envelope biogenesis	colanic acid biosynthesis acetyltransferase wcaF
wcaE	WP_000927089.1	M	-2.68914	-6.44928	Cell wall/membrane/envelope biogenesis	Glycosyl transferase
aslB	WP_000941517.1	S	-2.65571	-6.30154	Function unknown	arylsulfatase regulator
flu	WP_000820410.1	MU	-2.59232	-6.03068	Cell wall/membrane/envelope biogenesis;Intracellular trafficking, secretion, and vesicular transport	antigen 43
gmm	WP_001393539.1	L	-2.50579	-5.67961	Replication, recombination and repair	GDP-mannose mannosyl hydrolase
gnsA	WP_001019197.1	S	-2.27672	-4.84574	Function unknown	Overexpression increases levels of unsaturated fatty acids and suppresses both the temperature-sensitive fabA6 mutation and cold-sensitive secG null mutation
fcl	WP_000043654.1	M	-2.15251	-4.446	Cell wall/membrane/envelope biogenesis	GDP-fucose synthetase
gmd	WP_000048190.1	M	-2.01146	-4.03191	Cell wall/membrane/envelope biogenesis	GDPmannose 4,6-dehydratase
hiuH	WP_000920120.1	F	-1.96656	-3.90834	Nucleotide transport and metabolism	5-hydroxyisourate hydrolase
wza	WP_000978094.1	M	-1.905	-3.74508	Cell wall/membrane/envelope biogenesis	polysaccharide export protein
wcaA	WP_000794699.1	M	-1.82183	-3.53529	Cell wall/membrane/envelope biogenesis	Glycosyl transferase
wcaI	WP_000699693.1	M	-1.81754	-3.5248	Cell wall/membrane/envelope biogenesis	Glycosyl Transferase
wzc	WP_000137196.1	D	-1.6878	-3.22165	Cell cycle control, cell division, chromosome partitioning	tyrosine-protein kinase
wcaJ	WP_000183107.1	M	-1.67513	-3.19348	Cell wall/membrane/envelope biogenesis	transferase
yeeR	WP_001350525.1	S	-1.63965	-3.1159	Function unknown	Inner membrane protein YeeR
glmS	WP_000334099.1	M	-1.62721	-3.08915	Cell wall/membrane/envelope biogenesis	Catalyzes the first step in hexosamine metabolism, converting fructose-6P into glucosamine-6P using glutamine as a nitrogen source (By similarity)
manC	WP_000079274.1	M	-1.61567	-3.06455	Cell wall/membrane/envelope biogenesis	mannose-1-phosphate guanylyltransferase
nadB	WP_001094491.1	H	-1.60031	-3.03209	Coenzyme transport and metabolism	l-aspartate oxidase
gfcA	WP_001295358.1		-1.58009	-2.98989		Threonine-rich inner membrane protein GfcA
manB	WP_001350528.1	G	-1.49979	-2.82802	Carbohydrate transport and metabolism	phosphomannomutase
fimC	WP_000066547.1	O	-1.49472	-2.81809	Post-translational modification, protein turnover, and chaperones	Fimbrial chaperone protein
fimB	WP_000790583.1	L	-1.44318	-2.71919	Replication, recombination and repair	type 1 fimbriae regulatory protein
fimD	WP_000121005.1	M	-1.38599	-2.61352	Cell wall/membrane/envelope biogenesis	outer membrane usher protein
gltF	WP_000465371.1	G	-1.36435	-2.5746	Carbohydrate transport and metabolism	Involved in induction of the so-called NTR enzymes in response to nitrogen deprivation, as well as in glutamate biosynthesis. May mediate the glutamate-dependent repression of the GLT operon
livH	WP_001295111.1	E	-1.36408	-2.57412	Amino acid transport and metabolism	branched-chain amino acid
ygeQ	WP_001311107.1		-1.34952	-2.54827		Uncharacterized lipoprotein YgeQ
ygjV	WP_000128135.1	S	-1.32984	-2.51374	Function unknown	Inner membrane protein YgjV
fimF	WP_001244827.1	S	-1.30612	-2.47276	Function unknown	Fimbrial
beeE	WP_001350502.1	S	-1.28128	-2.43055	Function unknown	portal protein
fimI	WP_000824114.1	NU	-1.25328	-2.38383	Cell motility;Intracellular trafficking, secretion, and vesicular transport	Fimbrial protein
fimA	WP_000695564.1	S	-1.2371	-2.35724	Function unknown	Major type 1 subunit fimbrin
yfhL	WP_001196283.1	C	-1.23471	-2.35334	Energy production and conversion	Inherit from NOG: 4fe-4S ferredoxin iroN-sulfur binding
rhlE	WP_000007101.1	L	-1.19417	-2.28813	Replication, recombination and repair	ATP-dependent RNA helicase
entD	WP_001749708.1	H	-1.19236	-2.28525	Coenzyme transport and metabolism	Catalyzes the transfer of the 4'-phosphopantetheine moiety from coenzyme A to apo-domains of both EntB (an ArCP domain) and EntF (a PCP domain). Plays an essential role in the assembly of the enterobactin
fimG	WP_000870592.1	S	-1.18763	-2.27779	Function unknown	Fimbrial
livM	WP_000803813.1	E	-1.1436	-2.20932	Amino acid transport and metabolism	leucine isoleucine valine transporter permease subunit
livK	WP_000827696.1	E	-1.12465	-2.18048	Amino acid transport and metabolism	branched-chain amino acid ABC transporter
murR	WP_000966470.1	K	-1.09475	-2.13575	Transcription	Represses the expression of the murPQ operon involved in the uptake and degradation of N-acetylmuramic acid (MurNAc). Binds to two adjacent inverted repeats within the operator region. MurNAc 6-phosphate, the substrate of MurQ, is the specific inducer that weakens binding of MurR to the operator (By similarity)
fimH	WP_000832247.1	S	-1.07457	-2.10609	Function unknown	FIMH SUBUNIT MANNOSE-sensitive type 1 fimbrial adhesin
yhcC	WP_001299745.1	S	-1.06022	-2.08524	Function unknown	radical SAM protein
yqjG	WP_000531213.1	O	1.00095	2.00132	Post-translational modification, protein turnover, and chaperones	Glutathione S-transferase
ydeJ	WP_001024746.1	S	1.00544	2.00756	Function unknown	Competence damage-inducible protein A
gatD	WP_000844219.1	C	1.0068	2.00945	Energy production and conversion	Galactitol-1-phosphate dehydrogenase
loiP	WP_001326497.1	O	1.01006	2.014	Post-translational modification, protein turnover, and chaperones	peptidase
wrbA	WP_001151437.1	S	1.01288	2.01793	Function unknown	NAD(P)H quinone oxidoreductase
narZ	WP_000040458.1	C	1.01517	2.02114	Energy production and conversion	Nitrate reductase 2 alpha
ybeL	WP_001044880.1	S	1.0238	2.03327	Function unknown	alpha helical protein
chbR	WP_000983647.1	K	1.02914	2.04081	Transcription	transcriptional regulator ChbR
yodD	WP_000844800.1	S	1.03239	2.04541	Function unknown	cellular response to acidity
gatB	WP_000823270.1	G	1.03778	2.05306	Carbohydrate transport and metabolism	The phosphoenolpyruvate-dependent sugar phosphotransferase system (PTS), a major carbohydrate active -transport system, catalyzes the phosphorylation of incoming sugar substrates concomitant with their translocation across the cell membrane. This system is involved in galactitol transport
ybaT	WP_000982172.1	E	1.0397	2.0558	Amino acid transport and metabolism	amino acid
gatZ	WP_000853883.1	G	1.04545	2.06401	Carbohydrate transport and metabolism	that is required for full activity and stability of the Y subunit. Could have a chaperone-like function for the proper and stable folding of
yqjD	WP_000031415.1	S	1.05188	2.07323	Function unknown	Conserved protein
ykgF	WP_000023927.1	C	1.05936	2.08401	Energy production and conversion	Iron-sulfur cluster binding protein
arcA	WP_001194358.1	T	1.05939	2.08405	Signal transduction mechanisms	two-component response regulator
tam	WP_001286597.1	S	1.05948	2.08418	Function unknown	Catalyzes the S-adenosylmethionine monomethyl esterification of trans-aconitate (By similarity)
udp	WP_000045177.1	F	1.07459	2.10613	Nucleotide transport and metabolism	Uridine phosphorylase
arnC	WP_000461657.1	M	1.0758	2.10789	Cell wall/membrane/envelope biogenesis	Catalyzes the transfer of 4-deoxy-4-formamido-L- arabinose from UDP to undecaprenyl phosphate. The modified arabinose is attached to lipid A and is required for resistance to polymyxin and cationic antimicrobial peptides (By similarity)
amyA	WP_001245695.1	G	1.07666	2.10915	Carbohydrate transport and metabolism	Cytoplasmic alpha-amylase
yagS	WP_000643333.1	F	1.08799	2.12578	Nucleotide transport and metabolism	Molybdopterin dehydrogenase FAD-binding
mlrA	WP_001240401.1	K	1.09264	2.13264	Transcription	Transcriptional Regulator, MerR family
gatY	WP_001307281.1	G	1.0976	2.13998	Carbohydrate transport and metabolism	fructose-bisphosphate aldolase
lhgO	WP_000271909.1	C	1.10949	2.15769	Energy production and conversion	Hydroxyglutarate oxidase
ybdK	WP_001130654.1	S	1.11446	2.16513	Function unknown	ATP-dependent carboxylate-amine ligase (By similarity)
ykgE	WP_001102108.1	C	1.11466	2.16544	Energy production and conversion	dehydrogenase subunit
srlE	WP_000148878.1	G	1.11549	2.16668	Carbohydrate transport and metabolism	Pts system, glucitol sorbitol-specific
chbC	WP_000073041.1	G	1.11898	2.17193	Carbohydrate transport and metabolism	PTS system N,N'-diacetylchitobiose-specific transporter subunit IIC
ygiW	WP_000712658.1	S	1.11927	2.17237	Function unknown	exported protein
yhfG	WP_000736862.1	S	1.12319	2.17828	Function unknown	uncharacterized protein yhfG
ydhS	WP_000716950.1	S	1.13304	2.1932	Function unknown	Conserved protein with FAD NAD(P)-binding domain
ydiZ	WP_000146159.1	S	1.13449	2.19541	Function unknown	Uncharacterized protein ydiZ
yfgG	WP_000076001.1	S	1.13714	2.19944	Function unknown	Protein of unknown function (DUF2633)
ybgA	WP_001053305.1	S	1.13838	2.20133	Function unknown	Conserved protein
clsB	WP_000650337.1	I	1.14582	2.21272	Lipid transport and metabolism	cardiolipin synthase 2
glcF	WP_001194661.1	C	1.15113	2.22087	Energy production and conversion	Glycolate oxidase iron-sulfur subunit
fic	WP_001280641.1	D	1.15138	2.22127	Cell cycle control, cell division, chromosome partitioning	cell filamentation protein
malT	WP_000906961.1	K	1.15243	2.22287	Transcription	Positively regulates the transcription of the maltose regulon whose gene products are responsible for uptake and catabolism of malto-oligosaccharides. Binds and recognizes a DNA motif (called the malT box) 5'-GGA TG GA-3' (By similarity)
cspD	WP_000410785.1	K	1.15744	2.23061	Transcription	Cold shock protein
yhbO	WP_000037608.1	S	1.16051	2.23536	Function unknown	Intracellular protease, PfpI family
yjdI	WP_000371704.1	S	1.16207	2.23778	Function unknown	Conserved protein
yhjG	WP_001296794.1	M	1.16364	2.24023	Cell wall/membrane/envelope biogenesis	AsmA family
sodC	WP_001296937.1	P	1.18144	2.26804	Inorganic ion transport and metabolism	Destroys radicals which are normally produced within the cells and which are toxic to biological systems (By similarity)
cdd	WP_000553555.1	F	1.18198	2.26889	Nucleotide transport and metabolism	This enzyme scavenge exogenous and endogenous cytidine and 2'-deoxycytidine for UMP synthesis (By similarity)
hdhA	WP_000483353.1	S	1.19952	2.29663	Function unknown	7alpha-hydroxysteroid dehydrogenase
ysaB	WP_000980107.1	S	1.20376	2.30339	Function unknown	lipoprotein ysaB
yjfN	WP_000811566.1	S	1.20553	2.30622	Function unknown	UPF0379 protein yjfN
deoA	WP_000477807.1	F	1.20662	2.30796	Nucleotide transport and metabolism	The enzymes which catalyze the reversible phosphorolysis of pyrimidine nucleosides are involved in the degradation of these compounds and in their utilization as carbon and energy sources, or in the rescue of pyrimidine bases for nucleotide synthesis (By similarity)
patA	WP_001301395.1	E	1.2105	2.31417	Amino acid transport and metabolism	Catalyzes the aminotransferase reaction from putrescine to 2-oxoglutarate, leading to glutamate and 4-aminobutanal, which spontaneously cyclizes to form 1-pyrroline. Is also able to transaminate cadaverine and, in lower extent, spermidine, but not ornithine (By similarity)
poxB	WP_000815337.1	C	1.21138	2.31559	Energy production and conversion	Pyruvate dehydrogenase
yegS	WP_000807348.1	I	1.22233	2.33323	Lipid transport and metabolism	the in vivo substrate is
ggt	WP_000595082.1	E	1.22698	2.34076	Amino acid transport and metabolism	Gamma-glutamyltranspeptidase (EC 2.3.2.2)
otsB	WP_001295645.1	G	1.23097	2.34725	Carbohydrate transport and metabolism	Trehalose-6-phosphate phosphatase
ygaM	WP_001295174.1	S	1.2591	2.39346	Function unknown	Bacterial protein of unknown function (DUF883)
preA	WP_000956071.1	F	1.26494	2.40317	Nucleotide transport and metabolism	Dihydropyrimidine dehydrogenase
kbaZ	WP_000681920.1	G	1.26505	2.40335	Carbohydrate transport and metabolism	that is required for full activity and stability of the Y subunit. Could have a chaperone-like function for the proper and stable folding of
iraP	WP_000792970.1	D	1.27812	2.42522	Cell cycle control, cell division, chromosome partitioning	Inhibits RpoS proteolysis by regulating RssB activity, thereby increasing the stability of the sigma stress factor RpoS especially during phosphate starvation, but also in stationary phase and during nitrogen starvation. Its effect on RpoS stability is due to its interaction with RssB, which probably blocks the interaction of RssB with RpoS, and the consequent delivery of the RssB-RpoS complex to…
rbsC	WP_000211858.1	G	1.28406	2.43524	Carbohydrate transport and metabolism	Ribose ABC transporter permease
yncL	WP_001310798.1		1.28494	2.43672		Uncharacterized protein YncL
yciE	WP_001079505.1	S	1.28677	2.43981	Function unknown	transition metal ion binding
yghA	WP_000018760.1	S	1.29341	2.45107	Function unknown	short-chain dehydrogenase reductase
uspB	WP_000626187.1	S	1.2969	2.457	Function unknown	universal stress protein B
osmB	WP_000498253.1	M	1.29881	2.46026	Cell wall/membrane/envelope biogenesis	osmotically inducible lipoprotein
yfdC	WP_000368140.1	P	1.30764	2.47536	Inorganic ion transport and metabolism	transporter
ivy	WP_000532698.1	S	1.31842	2.49393	Function unknown	inhibitor of vertebrate lysozyme
yjdJ	WP_000405651.1	S	1.32403	2.50364	Function unknown	acyltransferase with acyl-CoA N-acyltransferase domain
yahK	WP_000692754.1	C	1.33023	2.51443	Energy production and conversion	alcohol dehydrogenase
agp	WP_001044279.1	G	1.34614	2.54232	Carbohydrate transport and metabolism	glucose-1-phosphatase inositol phosphatase
yhjD	WP_000191237.1	S	1.3476	2.54489	Function unknown	membrAne
ycgB	WP_000190854.1	S	1.35672	2.56102	Function unknown	SpoVR family
ytjA	WP_000490275.1	S	1.3685	2.58202	Function unknown	Protein of unknown function (DUF1328)
yobD	WP_000156255.1	S	1.37011	2.5849	Function unknown	UPF0266 membrane protein
yhcO	WP_001029013.1	K	1.37439	2.59259	Transcription	(Barnase) inhibitor
ibsC	WP_010723220.1		1.37536	2.59432		Toxic component of a type I toxin-antitoxin (TA) system. Overexpression causes cessation of growth and rapid membrane depolarization. Overexpression induces stress-response, the psp phage shock and a number of membrane protein genes.
yceK	WP_001237205.1	S	1.38954	2.61994	Function unknown	(Lipo)protein
dosC	WP_000426292.1	T	1.39696	2.63347	Signal transduction mechanisms	Diguanylate cyclase
ydcT	WP_000220396.1	E	1.39765	2.63473	Amino acid transport and metabolism	Part of the ABC transporter complex PotABCD involved in spermidine putrescine import. Responsible for energy coupling to the transport system (By similarity)
phnB	WP_001131339.1	S	1.40659	2.65109	Function unknown	phnB protein
yjjY	WP_001303782.1	S	1.40671	2.65132	Function unknown	NA
elaB	WP_000070621.1	S	1.42477	2.68472	Function unknown	Conserved protein
cbpA	WP_000420621.1	O	1.42831	2.69131	Post-translational modification, protein turnover, and chaperones	displays overlapping activities with DnaJ, but functions under different conditions, probably acting as a molecular chaperone in an adaptive response to environmental stresses other than heat shock. Lacks autonomous chaperone activity
yhhA	WP_000825996.1	S	1.43566	2.70506	Function unknown	Conserved protein
dadA	WP_001266908.1	E	1.43596	2.70561	Amino acid transport and metabolism	Oxidative deamination of D-amino acids (By similarity)
narY	WP_000702535.1	C	1.45711	2.74557	Energy production and conversion	nitrate reductase
mdtF	WP_000024872.1	V	1.45782	2.74693	Defense mechanisms	Resistance protein
ybaY	WP_000779842.1	S	1.45797	2.74722	Function unknown	Glycoprotein polysaccharide metabolism
ydcK	WP_001234042.1	S	1.46238	2.75562	Function unknown	acetyltransferase YdcK
fadE	WP_000973083.1	I	1.47239	2.77481	Lipid transport and metabolism	acyl-CoA dehydrogenase
ybhP	WP_001113348.1	S	1.47804	2.78569	Function unknown	Endonuclease Exonuclease phosphatase
osmE	WP_001039044.1	K	1.48814	2.80527	Transcription	DNA-binding transcriptional activator OsmE
dctA	WP_000858214.1	C	1.50711	2.84241	Energy production and conversion	Responsible for the transport of dicarboxylates such as succinate, fumarate, and malate from the periplasm across the membrane (By similarity)
bfr	WP_000675504.1	P	1.55684	2.94208	Inorganic ion transport and metabolism	Iron-storage protein
prpC	WP_001285927.1	C	1.55752	2.94347	Energy production and conversion	citrate synthase
ybdR	WP_000646173.1	C	1.56433	2.95741	Energy production and conversion	Dehydrogenase
ydcS	WP_000047424.1	G	1.56887	2.96672	Carbohydrate transport and metabolism	extracellular solute-binding protein, family 1
yohP	WP_000691708.1		1.57605	2.98153		Uncharacterized membrane protein YohP
ygaU	WP_000522415.1	S	1.5811	2.99197	Function unknown	LysM domain BON superfamily protein
yncG	WP_000598857.1	O	1.58271	2.99531	Post-translational modification, protein turnover, and chaperones	enzyme with similarity with gst
osmC	WP_000152305.1	O	1.58552	3.00117	Post-translational modification, protein turnover, and chaperones	Osmotically inducible protein
yphA	WP_001094726.1	S	1.5939	3.01865	Function unknown	inner membrane protein yphA
katE	WP_000077872.1	P	1.59412	3.01911	Inorganic ion transport and metabolism	catalase
ygdI	WP_000750398.1	S	1.59967	3.03074	Function unknown	(Lipo)protein
bdm	WP_000495771.1	S	1.60165	3.03491	Function unknown	biofilm-dependent modulation protein
sra	WP_000841554.1	J	1.60206	3.03577	Translation, ribosomal structure and biogenesis	Although this protein associates with the 30S subunit of the ribosome it is not considered to be a bona fide ribosomal protein
osmY	WP_001295748.1	S	1.60784	3.04794	Function unknown	Periplasmic protein
treF	WP_000934216.1	G	1.61246	3.05773	Carbohydrate transport and metabolism	Provides the cells with the ability to utilize trehalose at high osmolarity by splitting it into glucose molecules that can subsequently be taken up by the phosphotransferase-mediated uptake system (By similarity)
rclA	WP_001046307.1	C	1.62024	3.07426	Energy production and conversion	pyridine nucleotide-disulfide oxidoreductase
bsmA	WP_000254633.1	S	1.63941	3.11539	Function unknown	biofilm stress and motility protein A
yjfY	WP_000492914.1	S	1.64569	3.12897	Function unknown	UPF0379 protein yjfY
aldA	WP_000115943.1	C	1.68834	3.22285	Energy production and conversion	dehydrogenase
yiaG	WP_000455798.1	K	1.70623	3.26307	Transcription	Transcriptional regulator
fadH	WP_000121433.1	C	1.71382	3.28028	Energy production and conversion	2,4-dienoyl-coA reductase
ytfK	WP_000689228.1	S	1.74177	3.34444	Function unknown	Protein of unknown function (DUF1107)
glcD	WP_000026117.1	C	1.74969	3.36286	Energy production and conversion	FAD linked oxidase
csiD	WP_000993126.1	Q	1.74992	3.36341	Secondary metabolites biosynthesis, transport, and catabolism	May be involved in the control of utilization of gamma- aminobutyric acid (By similarity)
rbsB	WP_001056271.1	G	1.77996	3.43417	Carbohydrate transport and metabolism	D-ribose transporter subunit RbsB
glgS	WP_000350095.1	G	1.79781	3.47693	Carbohydrate transport and metabolism	Involved in glycogen synthesis. May be involved in glycogen priming (By similarity)
manZ	WP_000228655.1	G	1.80394	3.49172	Carbohydrate transport and metabolism	PTS system mannose-specific transporter subunit IID
csgB	WP_000791650.1	M	1.80665	3.4983	Cell wall/membrane/envelope biogenesis	Curli are coiled surface structures that assemble preferentially at growth temperatures below 37 degrees Celsius. Curli can bind to fibronectin. The minor subunit is the nucleation component of curlin monomers
glsA1	WP_000883034.1	E	1.80884	3.50361	Amino acid transport and metabolism	glutaminase EC 3.5.1.2
yebV	WP_001295499.1	S	1.81252	3.51256	Function unknown	Protein of unknown function (DUF1480)
treC	WP_001336303.1	G	1.81655	3.52237	Carbohydrate transport and metabolism	trehalose-6-phosphate hydrolase
yciF	WP_001056490.1	S	1.82055	3.53215	Function unknown	response to DNA damage stimulus
acs	WP_000078239.1	I	1.83911	3.5779	Lipid transport and metabolism	Catalyzes the conversion of acetate into acetyl-CoA (AcCoA), an essential intermediate at the junction of anabolic and catabolic pathways. AcsA undergoes a two-step reaction. In the first half reaction, AcsA combines acetate with ATP to form acetyl-adenylate (AcAMP) intermediate. In the second half reaction, it can then transfer the acetyl group from AcAMP to the sulfhydryl group of CoA, forming …
yjbJ	WP_001030593.1	S	1.85583	3.61959	Function unknown	CsbD family
actP	WP_000832573.1	S	1.86327	3.63832	Function unknown	solute symporter
fbaB	WP_000129551.1	G	1.8816	3.68484	Carbohydrate transport and metabolism	fructose-bisphosphate aldolase
prr	WP_001163872.1	C	1.91054	3.75949	Energy production and conversion	dehydrogenase
dps	WP_000100800.1	P	1.91138	3.76168	Inorganic ion transport and metabolism	During stationary phase, binds the chromosome non- specifically, forming a highly ordered and stable dps-DNA co- crystal within which chromosomal DNA is condensed and protected from diverse damages. It protects DNA from oxidative damage by sequestering intracellular Fe(2 ) ion and storing it in the form of Fe(3 ) oxyhydroxide mineral, which can be released after reduction. One hydrogen peroxide o…
fadB	WP_000965936.1	I	1.95315	3.87218	Lipid transport and metabolism	Catalyzes the formation of a hydroxyacyl-CoA by addition of water on enoyl-CoA. Also exhibits 3-hydroxyacyl-CoA epimerase and 3-hydroxyacyl-CoA dehydrogenase activities (By similarity)
rbsD	WP_001301979.1	G	1.96108	3.89352	Carbohydrate transport and metabolism	Catalyzes the interconversion of beta-pyran and beta- furan forms of D-ribose (By similarity)
ydcV	WP_000555458.1	P	2.00486	4.01349	Inorganic ion transport and metabolism	binding-protein-dependent transport systems inner membrane component
ycaC	WP_000165879.1	Q	2.00506	4.01404	Secondary metabolites biosynthesis, transport, and catabolism	Isochorismatase
aidB	WP_001350567.1	I	2.00758	4.02106	Lipid transport and metabolism	acyl-CoA dehydrogenase
manY	WP_000406926.1	G	2.02717	4.07603	Carbohydrate transport and metabolism	PTS system mannose fructose sorbose family IIC subunit
hlyE	WP_001336523.1	D	2.0546	4.15429	Cell cycle control, cell division, chromosome partitioning	Toxin, which has some hemolytic activity towards mammalian cells. Acts by forming a pore-like structure upon contact with mammalian cells
ydeI	WP_000671737.1	S	2.06193	4.17546	Function unknown	single-species biofilm formation on inanimate substrate
treB	WP_001407733.1	G	2.06936	4.197	Carbohydrate transport and metabolism	PTS System
yciG	WP_000807651.1	S	2.094	4.26931	Function unknown	Escherichia coli IMT2125 genomic chromosome, IMT2125
aldB	WP_000183980.1	C	2.10429	4.29985	Energy production and conversion	dehydrogenase
hchA	WP_000218212.1	O	2.14003	4.40771	Post-translational modification, protein turnover, and chaperones	Functions as a holding molecular chaperone (holdase) which stabilizes unfolding intermediates and rapidly releases them in an active form once stress has abated. Plays an important role in protecting cells from severe heat shock and starvation, as well as in acid resistance of stationary-phase cells. It catalyzes the conversion of methylglyoxal (MG) to D-lactate in a single glutathione (GSH)-inde…
hokB	WP_001320773.1	S	2.14111	4.41102	Function unknown	Hok/gef family
ymdF	WP_001273658.1	S	2.14896	4.43509	Function unknown	Escherichia coli IMT2125 genomic chromosome, IMT2125
yegP	WP_001350529.1	S	2.16256	4.47709	Function unknown	UPF0339 protein
ybgS	WP_000784351.1	S	2.23831	4.71845	Function unknown	homeobox protein
yjcH	WP_001014565.1	S	2.29955	4.92306	Function unknown	Inner membrane protein yjcH
ecnB	WP_000239596.1	S	2.30075	4.92714	Function unknown	Entericidin B
nagC	WP_000187594.1	K	2.35688	5.1226	Transcription	n-acetylglucosamine repressor
acpH	WP_001009885.1	S	2.41578	5.33607	Function unknown	Converts holo-ACP to apo-ACP by hydrolytic cleavage of the phosphopantetheine prosthetic group from ACP (By similarity)
rmf	WP_000828648.1	J	2.46872	5.53553	Translation, ribosomal structure and biogenesis	During stationary phase, converts 70S ribosomes to an inactive dimeric form (100S ribosomes) (By similarity)
mdtE	WP_001081984.1	M	2.47694	5.56714	Cell wall/membrane/envelope biogenesis	Part of a multidrug resistance efflux system that confers resistance to compounds such as rhodamine 6G, erythromycin, doxorubicin, ethidium bromide, TPP, SDS, deoxycholate, crystal violet and benzalkonium
yahO	WP_000691956.1	S	2.49569	5.64	Function unknown	uncharacterized protein yahO
prpB	WP_000052206.1	G	2.55235	5.86588	Carbohydrate transport and metabolism	2-methylisocitrate lyase
malM	WP_001326641.1	G	2.77667	6.8527	Carbohydrate transport and metabolism	maltose operon periplasmic protein
tnaA	WP_001295247.1	E	3.00863	8.04802	Amino acid transport and metabolism	L-tryptophan indole-lyase
gntT	WP_001131758.1	P	3.13894	8.80874	Inorganic ion transport and metabolism	Gluconate transporter
malZ	WP_000930752.1	G	3.15036	8.87879	Carbohydrate transport and metabolism	maltodextrin glucosidase
gadE	WP_000576690.1	K	3.15785	8.925	Transcription	Regulates the expression of several genes involved in acid resistance. Required for the expression of gadA and gadBC, among others, regardless of media or growth conditions. Binds directly to the 20 bp GAD box found in the control regions of both loci
slp	WP_001350553.1	M	3.20176	9.20082	Cell wall/membrane/envelope biogenesis	Outer membrane protein induced after carbon starvation
dctR	WP_000478619.1	K	3.21285	9.2718	Transcription	Regulates the expression of several genes involved in acid resistance. Required for the expression of gadA and gadBC, among others, regardless of media or growth conditions. Binds directly to the 20 bp GAD box found in the control regions of both loci
malG	WP_001252058.1	G	3.36787	10.3236	Carbohydrate transport and metabolism	transporter, permease
hdeD	WP_000965672.1	S	3.43311	10.8011	Function unknown	Acid-resistance membrane protein
malQ	WP_000444342.1	G	3.51481	11.4305	Carbohydrate transport and metabolism	4-alpha-glucanotransferase (EC 2.4.1.25)
ydeM	WP_001301030.1	S	3.63367	12.412	Function unknown	radical SAM domain protein
malF	WP_001297290.1	G	3.64995	12.5529	Carbohydrate transport and metabolism	Maltose transporter membrane protein
yobF	WP_001295496.1	S	3.78107	13.7473	Function unknown	Protein of unknown function (DUF2627)
malE	WP_000695387.1	G	3.80411	13.9685	Carbohydrate transport and metabolism	maltose ABC transporter periplasmic protein
yhiD	WP_001296814.1	P	3.85556	14.4756	Inorganic ion transport and metabolism	Mg(2 ) transport ATPase
lamB	WP_000973663.1	G	3.86174	14.5379	Carbohydrate transport and metabolism	Involved in the transport of maltose and maltodextrins (By similarity)
gadC	WP_000246019.1	E	3.90737	15.005	Amino acid transport and metabolism	Involved in glutamate-dependent acid resistance. Imports glutamate inside the cell while simultaneously exporting to the periplasm the GABA produced by GadA and GadB. The gad system helps to maintain a near-neutral intracellular pH when cells are exposed to extremely acidic conditions. The ability to survive transit through the acidic conditions of the stomach is essential for successful coloniza…
gadB	WP_000358930.1	E	3.92608	15.2009	Amino acid transport and metabolism	Converts glutamate to gamma-aminobutyrate (GABA), consuming one intracellular proton in the reaction. The gad system helps to maintain a near-neutral intracellular pH when cells are exposed to extremely acidic conditions. The ability to survive transit through the acidic conditions of the stomach is essential for successful colonization of the mammalian host by commensal and pathogenic bacteria
hdeB	WP_001298717.1	S	4.01967	16.2196	Function unknown	Acid-resistance protein
malK	WP_000179165.1	G	4.09292	17.0644	Carbohydrate transport and metabolism	(ABC) transporter
hdeA	WP_000756550.1	O	4.09842	17.1296	Post-translational modification, protein turnover, and chaperones	Required for optimal acid stress protection. Exhibits a chaperone-like activity only at pH below 3 by suppressing non- specifically the aggregation of denaturated periplasmic proteins. Important for survival of enteric bacteria in the acidic environment of the host stomach. Also promotes the solubilization at neutral pH of proteins that had aggregated in their presence at acidic pHs. May cooperat…
nagA	WP_000271153.1	G	4.13798	17.6058	Carbohydrate transport and metabolism	GlcNAc 6-P deacetylase
malP	WP_000081909.1	G	4.16092	17.888	Carbohydrate transport and metabolism	Phosphorylase is an important allosteric enzyme in carbohydrate metabolism. Enzymes from different sources differ in their regulatory mechanisms and in their natural substrates. However, all known phosphorylases share catalytic and structural properties (By similarity)
malS	WP_000761225.1	G	4.47237	22.1982	Carbohydrate transport and metabolism	Periplasmic alpha-amylase
galS	WP_000628648.1	K	4.55932	23.5773	Transcription	Transcriptional regulator
gadA	WP_000372240.1	E	4.77567	27.3918	Amino acid transport and metabolism	Converts glutamate to gamma-aminobutyrate (GABA), consuming one intracellular proton in the reaction. The gad system helps to maintain a near-neutral intracellular pH when cells are exposed to extremely acidic conditions. The ability to survive transit through the acidic conditions of the stomach is essential for successful colonization of the mammalian host by commensal and pathogenic bacteria
nagE	WP_001023093.1	G	5.04345	32.9785	Carbohydrate transport and metabolism	pts system
ydeN	WP_001295684.1	P	5.50255	45.3349	Inorganic ion transport and metabolism	Sulfatase
nagB	WP_001237072.1	G	5.81389	56.2541	Carbohydrate transport and metabolism	Catalyzes the reversible isomerization-deamination of glucosamine 6-phosphate (GlcN6P) to form fructose 6-phosphate (Fru6P) and ammonium ion (By similarity)
cspC	WP_001062678.1	K	6.35736	81.9889	Transcription	Cold shock protein

## Sheet: WHIC_W3110
Gene_name	locus_tag	COG_class	log_ratio	Fold-Change	COG_class_def	Protein_function
dhaR	WP_001350505.1	K	-10.5932	-1544.8	Transcription	DNA-binding transcriptional regulator DhaR
ycgV	WP_001334788.1	MU	-10.1972	-1173.95	Cell wall/membrane/envelope biogenesis;Intracellular trafficking, secretion, and vesicular transport	Autotransporter
insD8	WP_001110941.1	L	-9.97311	-1005.09	Replication, recombination and repair	IS2 transposase
treA	WP_000841714.1	G	-8.82476	-453.439	Carbohydrate transport and metabolism	Provides the cells with the ability to utilize trehalose at high osmolarity by splitting it into glucose molecules that can subsequently be taken up by the phosphotransferase-mediated uptake system (By similarity)
dhaK	WP_000733715.1	G	-7.65941	-202.168	Carbohydrate transport and metabolism	Dihydroxyacetone kinase
dhaL	WP_000059411.1	G	-7.18321	-145.332	Carbohydrate transport and metabolism	Dihydroxyacetone kinase
dhaM	WP_001301101.1	G	-7.02242	-130.005	Carbohydrate transport and metabolism	Dihydroxyacetone kinase
glnK	WP_000780338.1	E	-5.93337	-61.1113	Amino acid transport and metabolism	nitrogen regulatory protein PII
glpA	WP_000857257.1	C	-5.13906	-35.238	Energy production and conversion	dehydrogenase, subunit A
nac	WP_001011462.1	K	-5.0254	-32.5684	Transcription	Transcriptional regulator, LysR family
oppB	WP_000911112.1	P	-5.01434	-32.3198	Inorganic ion transport and metabolism	Oligopeptide transporter permease
nirB	WP_000049208.1	C	-4.94918	-30.8924	Energy production and conversion	BFD-like [2Fe-2S] binding domain
dmsA	WP_000850303.1	C	-4.58805	-24.0515	Energy production and conversion	Anaerobic dimethyl sulfoxide reductase, A subunit, DmsA YnfE family
nirD	WP_000084764.1	C	-4.03839	-16.4314	Energy production and conversion	nitrite reductase NADPH (small subunit)
bioD2	WP_000919231.1	H	-4.03231	-16.3624	Coenzyme transport and metabolism	Catalyzes a mechanistically unusual reaction, the ATP- dependent insertion of CO2 between the N7 and N8 nitrogen atoms of 7,8-diaminopelargonic acid (DAPA) to form an ureido ring (By similarity)
dmsB	WP_000213098.1	C	-4.01207	-16.1344	Energy production and conversion	anaerobic dimethyl sulfoxide reductase
rutA	WP_001326839.1	F	-3.91373	-15.0713	Nucleotide transport and metabolism	Catalyzes the pyrimidine ring opening between N-3 and C- 4 by an unusual flavin hydroperoxide-catalyzed mechanism to yield ureidoacrylate peracid. It cleaves pyrmidine rings directly by adding oxygen atoms, making a toxic ureidoacrylate peracid product which can be spontaneously reduced to ureidoacrylate (By similarity)
rutB	WP_001393558.1	F	-3.82781	-14.1999	Nucleotide transport and metabolism	In vivo, quickly hydrolyzes the ureidoacrylate peracid to avoid toxicity, but can also hydrolyzes ureidoacrylate that is formed spontaneously from ureidoacrylate peracid. One of the products of hydrolysis, carbamate, hydrolyzes spontaneously, thereby releasing one of the pyrimidine rings nitrogen atoms as ammonia and one of its carbons as CO2 (By similarity)
ybjM	WP_000681108.1	S	-3.7932	-13.8633	Function unknown	inner membrane protein YbjM
cbl	WP_001011008.1	K	-3.77501	-13.6897	Transcription	Transcriptional regulator
amtB	WP_000685029.1	P	-3.73428	-13.3086	Inorganic ion transport and metabolism	Ammonium transporter
yhbU	WP_001311152.1	O	-3.69387	-12.941	Post-translational modification, protein turnover, and chaperones	Peptidase U32
ylcI	WP_001421937.1	S	-3.64443	-12.5049	Function unknown	protein YnfO from qin prophage
ynfE	WP_000041675.1	C	-3.63793	-12.4488	Energy production and conversion	Dimethyl sulfoxide reductase
hypC	WP_000334881.1	O	-3.50386	-11.344	Post-translational modification, protein turnover, and chaperones	hydrogenase assembly chaperone
feoC	WP_000157586.1	K	-3.48384	-11.1877	Transcription	May function as a transcriptional regulator that controls feoABC expression (By similarity)
yhcC	WP_001299745.1	S	-3.44804	-10.9135	Function unknown	radical SAM protein
yfcC	WP_001274493.1	S	-3.41586	-10.6727	Function unknown	c4-dicarboxylate anaerobic carrier
feoB	WP_000737039.1	P	-3.28645	-9.75711	Inorganic ion transport and metabolism	Ferrous iron transport protein b
napG	WP_000091291.1	C	-3.24567	-9.48512	Energy production and conversion	Quinol dehydrogenase periplasmic component
yccM	WP_000829662.1	C	-3.20874	-9.24546	Energy production and conversion	Electron transport protein
glnL	WP_000190577.1	T	-3.19028	-9.12785	Signal transduction mechanisms	Signal transduction histidine kinase, nitrogen specific
napD	WP_000557378.1	P	-3.17429	-9.0273	Inorganic ion transport and metabolism	Assembly protein for periplasmic nitrate reductase
mqo	WP_000758077.1	C	-3.1737	-9.0236	Energy production and conversion	malate dehydrogenase (quinone)
aroF	WP_001168037.1	E	-3.15818	-8.92703	Amino acid transport and metabolism	Stereospecific condensation of phosphoenolpyruvate (PEP) and D-erythrose-4-phosphate (E4P) giving rise to 3-deoxy-D- arabino-heptulosonate-7-phosphate (DAHP) (By similarity)
napF	WP_000686723.1	C	-3.10733	-8.61788	Energy production and conversion	ferredoxin-type protein NapF
hypB	WP_000337665.1	KO	-3.09273	-8.5311	Transcription;Post-translational modification, protein turnover, and chaperones	hydrogenase nickel incorporation protein HypB
oppC	WP_000979661.1	P	-3.08562	-8.48912	Inorganic ion transport and metabolism	Permease protein
hybO	WP_000145410.1	C	-3.08043	-8.45866	Energy production and conversion	small subunit
frdA	WP_001192973.1	C	-3.03595	-8.20183	Energy production and conversion	succinate dehydrogenase, flavoprotein subunit
yhbV	WP_001301318.1	O	-3.03233	-8.18132	Post-translational modification, protein turnover, and chaperones	Peptidase U32
nohD	WP_000453566.1	L	-2.98424	-7.91306	Replication, recombination and repair	DNA packaging protein
napA	WP_000778061.1	C	-2.97634	-7.86988	Energy production and conversion	Catalytic subunit of the nitrate reductase (NAP). Only expressed at high levels during aerobic growth. NapAB complex receives electrons from the membrane-anchored tetraheme protein NapC. Essential function for nitrate assimilation and may have a role in anaerobic metabolism (By similarity)
tyrA	WP_000225229.1	E	-2.93262	-7.63493	Amino acid transport and metabolism	Bifunctional chorismate mutase prephenate dehydrogenase
hypA	WP_001299100.1	O	-2.91631	-7.54911	Post-translational modification, protein turnover, and chaperones	Probably plays a role in a hydrogenase nickel cofactor insertion step (By similarity)
ybcW	WP_001031427.1		-2.90896	-7.51076		Uncharacterized protein YbcW
ydjY	WP_000939212.1	S	-2.87921	-7.35746	Function unknown	uncharacterized protein ydjY
hybA	WP_001081870.1	C	-2.82535	-7.08786	Energy production and conversion	Hydrogenase 2 protein HybA
ygcN	WP_001301334.1	C	-2.77983	-6.86769	Energy production and conversion	Electron transfer flavoprotein-quinone
feoA	WP_001200455.1	P	-2.77127	-6.82707	Inorganic ion transport and metabolism	Ferrous iron transport protein A
hcr	WP_000178677.1	C	-2.76517	-6.79826	Energy production and conversion	oxidoreductase
rrrQ	WP_001092971.1	S	-2.69795	-6.4888	Function unknown	lysozyme
ynfM	WP_000091840.1	G	-2.68771	-6.44288	Carbohydrate transport and metabolism	Major Facilitator
frdB	WP_000829498.1	C	-2.64928	-6.27355	Energy production and conversion	fumarate reductase iron-sulfur
glnA	WP_001271717.1	E	-2.63109	-6.19493	Amino acid transport and metabolism	glutamine synthetase
ygcP	WP_001130266.1	K	-2.62795	-6.18145	Transcription	anti-terminator regulatory protein
glnG	WP_001188777.1	T	-2.56977	-5.93716	Signal transduction mechanisms	two component, sigma54 specific, transcriptional regulator, Fis family
dcuB	WP_000899522.1	P	-2.56462	-5.916	Inorganic ion transport and metabolism	Anaerobic c4-dicarboxylate transporter
iraD	WP_001309187.1	K	-2.5617	-5.90402	Transcription	Inhibits RpoS proteolysis by regulating RssB activity, thereby increasing the stability of the sigma stress factor RpoS during oxidative stress. Its effect on RpoS stability is due to its interaction with RssB, which probably blocks the interaction of RssB with RpoS, and the consequent delivery of the RssB-RpoS complex to the ClpXP protein degradation pathway
ydfO	WP_000373090.1	S	-2.56141	-5.90284	Function unknown	Uncharacterized protein YcgX
rutC	WP_001126780.1	F	-2.54292	-5.82767	Nucleotide transport and metabolism	May reduce aminoacrylate peracid to aminoacrylate. Required to remove a toxic intermediate produce by the pyrimidine nitrogen degradation (By similarity)
yhcA	WP_001311157.1	O	-2.51543	-5.71766	Post-translational modification, protein turnover, and chaperones	chaperone protein
gfcB	WP_001247610.1	M	-2.49617	-5.64186	Cell wall/membrane/envelope biogenesis	(Lipo)protein
yjjI	WP_001143253.1	S	-2.48326	-5.59159	Function unknown	Conserved protein
cdh	WP_001326656.1	I	-2.48035	-5.58032	Lipid transport and metabolism	cdp-diacylglycerol pyrophosphatase
ynjE	WP_001350515.1	P	-2.46263	-5.51221	Inorganic ion transport and metabolism	sulfurtransferase
cspH	WP_000087763.1	K	-2.45781	-5.49381	Transcription	Cold shock-like protein
ydjO	WP_001310874.1		-2.44484	-5.44464		Uncharacterized protein YdjO
ydaG	WP_000233809.1		-2.43842	-5.42047		Uncharacterized protein YdaG
zraS	WP_001211892.1	T	-2.43182	-5.39573	Signal transduction mechanisms	Histidine kinase
nrfB	WP_001295391.1	C	-2.42785	-5.38093	Energy production and conversion	Cytochrome c nitrite reductase, pentaheme subunit
aslB	WP_000941517.1	S	-2.42578	-5.37318	Function unknown	arylsulfatase regulator
yqeI	WP_001300710.1	K	-2.39242	-5.25037	Transcription	Transcriptional regulator
hcp	WP_000458809.1	C	-2.36627	-5.15606	Energy production and conversion	Catalyzes the reduction of hydroxylamine to form NH(3) and H(2)O (By similarity)
yhbQ	WP_000189333.1	L	-2.35233	-5.10648	Replication, recombination and repair	UPF0213 protein
narG	WP_000032939.1	C	-2.33521	-5.04624	Energy production and conversion	Nitrate reductase 2 alpha
yjjW	WP_001088415.1	O	-2.33411	-5.04239	Post-translational modification, protein turnover, and chaperones	activating enzyme
rhaB	WP_000144073.1	G	-2.32552	-5.01248	Carbohydrate transport and metabolism	Rhamnulose kinase
yghG	WP_001324279.1	M	-2.31479	-4.97532	Cell wall/membrane/envelope biogenesis	(LipO)protein
hypD	WP_001212985.1	O	-2.30845	-4.95351	Post-translational modification, protein turnover, and chaperones	hydrogenase expression formation protein HypD
bhsA	WP_000800153.1	M	-2.29109	-4.89426	Cell wall/membrane/envelope biogenesis	Reduces the permeability of the outer membrane to copper. Seems to be involved in the regulation of biofilm formation. May decrease biofilm formation by repressing cell-cell interaction and cell surface interaction
nrfA	WP_000196875.1	C	-2.28202	-4.8636	Energy production and conversion	Plays a role in nitrite reduction (By similarity)
abrB	WP_001336221.1	S	-2.27931	-4.85445	Function unknown	membrane protein AbrB duplication
ilvM	WP_000983255.1	E	-2.27564	-4.84212	Amino acid transport and metabolism	Acetolactate synthase 2 regulatory subunit
cysD	WP_000372108.1	P	-2.25995	-4.78976	Inorganic ion transport and metabolism	Sulfate adenylate transferase
ymcE	WP_001309400.1		-2.25694	-4.77977		Uncharacterized protein YmcE
nadB	WP_001094491.1	H	-2.24837	-4.75145	Coenzyme transport and metabolism	l-aspartate oxidase
gfcA	WP_001295358.1		-2.24652	-4.74536		Threonine-rich inner membrane protein GfcA
yehR	WP_001295429.1	S	-2.22982	-4.69075	Function unknown	(Lipo)protein
gltF	WP_000465371.1	G	-2.21588	-4.64563	Carbohydrate transport and metabolism	Involved in induction of the so-called NTR enzymes in response to nitrogen deprivation, as well as in glutamate biosynthesis. May mediate the glutamate-dependent repression of the GLT operon
fimB	WP_000790583.1	L	-2.20519	-4.61136	Replication, recombination and repair	type 1 fimbriae regulatory protein
yigE	WP_000951133.1	S	-2.19006	-4.56326	Function unknown	Mg2 transport protein CorA
sbp	WP_001045689.1	P	-2.18936	-4.56103	Inorganic ion transport and metabolism	Sulfate ABC transporter periplasmic sulfate-binding protein
cusF	WP_000709870.1	P	-2.18026	-4.53234	Inorganic ion transport and metabolism	Periplasmic copper-binding protein
rutD	WP_000777653.1	F	-2.12631	-4.36599	Nucleotide transport and metabolism	May increase the rate of spontaneous hydrolysis of aminoacrylate to malonic semialdehyde. Required to remove a toxic intermediate produce in the pyrimidine nitrogen degradation (By similarity)
ygcO	WP_000109529.1	C	-2.11967	-4.34595	Energy production and conversion	ferredoxin-like protein YgcO
yfbS	WP_001012899.1	P	-2.10154	-4.29168	Inorganic ion transport and metabolism	transporter
hokA	WP_001135732.1	S	-2.10021	-4.28772	Function unknown	Hok gef cell toxic protein
cysU	WP_000458406.1	P	-2.09773	-4.28036	Inorganic ion transport and metabolism	sulfate ABC transporter
thiS	WP_001166226.1	H	-2.09695	-4.27804	Coenzyme transport and metabolism	thiamine biosynthesis protein ThiS
ghoS	WP_000398619.1		-2.09325	-4.26707		Antitoxin component of a type V toxin-antitoxin (TA) system. Neutralizes the toxic effects of toxin GhoT by digesting ghoT transcripts in a sequence-specific manner.In concert with GhoT is involved in reducing cell growth during antibacterial stress. Overexpression leads to transcript level reduction of 20 other mRNAs involved in purine or pyrimidine synthesis and transport. Not seen to bind its …
cysP	WP_000290230.1	P	-2.09097	-4.26034	Inorganic ion transport and metabolism	Thiosulfate transporter subunit
frdC	WP_000208757.1	C	-2.09035	-4.25853	Energy production and conversion	Seems to be involved in the anchoring of the catalytic components of the fumarate reductase complex to the cytoplasmic membrane (By similarity)
ttdR	WP_000935206.1	K	-2.08127	-4.2318	Transcription	Positive regulator required for L-tartrate-dependent anaerobic growth on glycerol. Induces expression of the ttdA-ttdB- ygjE operon
ygbE	WP_001246104.1	S	-2.07384	-4.21006	Function unknown	inner membrane protein ygbE
hiuH	WP_000920120.1	F	-2.0692	-4.19653	Nucleotide transport and metabolism	5-hydroxyisourate hydrolase
gnsA	WP_001019197.1	S	-2.05538	-4.15653	Function unknown	Overexpression increases levels of unsaturated fatty acids and suppresses both the temperature-sensitive fabA6 mutation and cold-sensitive secG null mutation
ccmA	WP_000525587.1	O	-2.03432	-4.09629	Post-translational modification, protein turnover, and chaperones	once thought to export heme, this seems not to be the case, but its exact role is uncertain. Responsible for energy coupling to the transport system (By similarity)
aspA	WP_000069437.1	E	-2.0139	-4.03873	Amino acid transport and metabolism	Aspartate ammonia-lyase
cysJ	WP_000211913.1	P	-2.00475	-4.01318	Inorganic ion transport and metabolism	Component of the sulfite reductase complex that catalyzes the 6-electron reduction of sulfite to sulfide. This is one of several activities required for the biosynthesis of L- cysteine from sulfate. The flavoprotein component catalyzes the electron flow from NADPH - FAD - FMN to the hemoprotein component (By similarity)
yhaB	WP_000675733.1		-2.00232	-4.00643		Uncharacterized protein YhaB
glmS	WP_000334099.1	M	-1.99437	-3.98442	Cell wall/membrane/envelope biogenesis	Catalyzes the first step in hexosamine metabolism, converting fructose-6P into glucosamine-6P using glutamine as a nitrogen source (By similarity)
asnA	WP_000845104.1	E	-1.9932	-3.98119	Amino acid transport and metabolism	asparagine synthetase A
yfaT	WP_001295211.1	S	-1.9914	-3.97622	Function unknown	Uncharacterized protein yfaT
setB	WP_000551980.1	G	-1.97502	-3.93134	Carbohydrate transport and metabolism	sugar efflux transporter
yfgF	WP_000772731.1	T	-1.96847	-3.91352	Signal transduction mechanisms	Diguanylate cyclase phosphodiesterase
ydfZ	WP_000214712.1	S	-1.95961	-3.88958	Function unknown	selenium carrying protein
hybB	WP_000017703.1	C	-1.95939	-3.88897	Energy production and conversion	hydrogenase 2 b cytochrome subunit
ygjV	WP_000128135.1	S	-1.95575	-3.87917	Function unknown	Inner membrane protein YgjV
adhE	WP_000301651.1	C	-1.9451	-3.85065	Energy production and conversion	alcohol dehydrogenase
rzpD	WP_000092242.1	M	-1.94278	-3.84447	Cell wall/membrane/envelope biogenesis	Rz endopeptidase from lambdoid prophage DLP12
ycfZ	WP_000713462.1		-1.94256	-3.84386		Inner membrane protein YcfZ
yecH	WP_000377225.1	S	-1.93723	-3.8297	Function unknown	Protein of unknown function (DUF2492)
gldA	WP_000374004.1	C	-1.93516	-3.82421	Energy production and conversion	glycerol dehydrogenase
uxaB	WP_000854633.1	G	-1.93432	-3.82197	Carbohydrate transport and metabolism	Altronate oxidoreductase
aroL	WP_000193393.1	E	-1.93088	-3.81289	Amino acid transport and metabolism	Catalyzes the specific phosphorylation of the 3-hydroxyl group of shikimic acid using ATP as a cosubstrate (By similarity)
fumB	WP_000066707.1	C	-1.91387	-3.76818	Energy production and conversion	Fumarate hydratase (Fumerase)
ymfQ	WP_000383574.1	S	-1.91086	-3.76034	Function unknown	Tail protein
yjjP	WP_001338213.1	S	-1.91033	-3.75895	Function unknown	Inner membrane protein yjjP
ycbJ	WP_000436922.1	S	-1.90351	-3.74122	Function unknown	transferase activity, transferring phosphorus-containing groups
pepE	WP_000421763.1	E	-1.90003	-3.7322	Amino acid transport and metabolism	Hydrolyzes dipeptides containing N-terminal aspartate residues. May play a role in allowing the cell to use peptide aspartate to spare carbon otherwise required for the synthesis of the aspartate family of amino acids (By similarity)
ygcG	WP_001268460.1	S	-1.88218	-3.68632	Function unknown	Pfam:DUF477
dcuD	WP_000467018.1	C	-1.86009	-3.63031	Energy production and conversion	C4-dicarboxylate transporter
ycgX	WP_000373101.1	S	-1.85275	-3.61189	Function unknown	Uncharacterized protein YcgX
yfbP	WP_000767280.1		-1.84986	-3.60466		Uncharacterized protein YfbP
yedL	WP_000494172.1	K	-1.84737	-3.59844	Transcription	N-acetyltransferase activity
ebgR	WP_000212475.1	K	-1.83935	-3.5785	Transcription	DNA-binding transcriptional repressor EbgR
emrD	WP_000828746.1	P	-1.82797	-3.55036	Inorganic ion transport and metabolism	Multidrug resistance protein D
rhsC	WP_000015200.1	M	-1.82781	-3.54998	Cell wall/membrane/envelope biogenesis	Inherit from COG: YD repeat protein
fbpC	WP_000192349.1	P	-1.82501	-3.54311	Inorganic ion transport and metabolism	Ferric transporter ATP-binding subunit
yjaA	WP_001326558.1	S	-1.82403	-3.54068	Function unknown	cellular response to acidity
eamB	WP_000189207.1	E	-1.8101	-3.50667	Amino acid transport and metabolism	Efflux protein
yfhL	WP_001196283.1	C	-1.80776	-3.50099	Energy production and conversion	Inherit from NOG: 4fe-4S ferredoxin iroN-sulfur binding
napC	WP_000528376.1	C	-1.80452	-3.49313	Energy production and conversion	cytochrome C-type protein
ykgM	WP_000803998.1	J	-1.75761	-3.38137	Translation, ribosomal structure and biogenesis	50s ribosomal protein l31 type b
ompW	WP_000737226.1	M	-1.75489	-3.37501	Cell wall/membrane/envelope biogenesis	outer membrane protein W
asnB	WP_000337077.1	E	-1.74023	-3.34088	Amino acid transport and metabolism	asparagine synthetase
yciW	WP_001335988.1	S	-1.7358	-3.33063	Function unknown	oxidoreductase
aceF	WP_000963518.1	C	-1.73511	-3.32905	Energy production and conversion	Dihydrolipoamide acetyltransferase
epd	WP_000218480.1	G	-1.7335	-3.32533	Carbohydrate transport and metabolism	Catalyzes the NAD-dependent conversion of D-erythrose 4- phosphate to 4-phosphoerythronate (By similarity)
hsrA	WP_001280852.1	P	-1.73123	-3.32011	Inorganic ion transport and metabolism	multidrug resistance protein mdtD
pmrR	WP_000797657.1		-1.7285	-3.31383		Putative membrane protein PmrR
cysW	WP_000852686.1	P	-1.69572	-3.23938	Inorganic ion transport and metabolism	sulfate ABC transporter
rrrD	WP_001135281.1	S	-1.68634	-3.21839	Function unknown	lysozyme
cysN	WP_001090361.1	P	-1.68495	-3.21529	Inorganic ion transport and metabolism	may be the GTPase, regulating ATP sulfurylase activity (By similarity)
ves	WP_001300480.1	S	-1.67991	-3.20407	Function unknown	response to stress
insH6	WP_001310555.1	L	-1.67279	-3.1883	Replication, recombination and repair	Transposase
gpmI	WP_001350558.1	G	-1.66992	-3.18198	Carbohydrate transport and metabolism	Catalyzes the interconversion of 2-phosphoglycerate and 3-phosphoglycerate (By similarity)
aceE	WP_000003820.1	C	-1.66225	-3.1651	Energy production and conversion	Component of the pyruvate dehydrogenase (PDH) complex, that catalyzes the overall conversion of pyruvate to acetyl-CoA and CO(2) (By similarity)
fepE	WP_000096692.1	P	-1.65534	-3.14998	Inorganic ion transport and metabolism	Ferric enterobactin transport protein
gntP	WP_000558251.1	P	-1.64703	-3.13189	Inorganic ion transport and metabolism	gluconate transport system permease 3
yieP	WP_001131164.1	K	-1.6412	-3.11925	Transcription	transcriptional regulator
thiC	WP_001276926.1	H	-1.63814	-3.11265	Coenzyme transport and metabolism	Catalyzes the synthesis of the hydroxymethylpyrimidine phosphate (HMP-P) moiety of thiamine from aminoimidazole ribotide (AIR) in a radical S-adenosyl-L-methionine (SAM)-dependent reaction (By similarity)
basS	WP_001300761.1	T	-1.6297	-3.09448	Signal transduction mechanisms	Sensor protein basS pmrB
grxA	WP_001195240.1	O	-1.62733	-3.0894	Post-translational modification, protein turnover, and chaperones	Glutaredoxin
cysC	WP_001173673.1	P	-1.62674	-3.08815	Inorganic ion transport and metabolism	Catalyzes the synthesis of activated sulfate (By similarity)
ydjX	WP_001300395.1	S	-1.62044	-3.07469	Function unknown	UPF0043 membrane protein ydjX
blr	WP_001300888.1	S	-1.62017	-3.0741	Function unknown	beta-lactam resistance protein
leuO	WP_001115472.1	K	-1.61926	-3.07218	Transcription	Transcriptional regulator
bglF	WP_000137296.1	G	-1.61419	-3.06139	Carbohydrate transport and metabolism	PTS system beta-glucoside-specific transporter subunit IIABC
cydA	WP_000884361.1	C	-1.60493	-3.04181	Energy production and conversion	(Ubiquinol oxidase) subunit I
fimC	WP_000066547.1	O	-1.59972	-3.03084	Post-translational modification, protein turnover, and chaperones	Fimbrial chaperone protein
ydjZ	WP_000980098.1	S	-1.59247	-3.01566	Function unknown	UPF0043 inner membrane protein ydjZ
yhbS	WP_000908554.1	S	-1.59159	-3.01382	Function unknown	acetyltransferase
dpiA	WP_000126500.1	T	-1.58446	-2.99896	Signal transduction mechanisms	transcriptional regulatory protein
endA	WP_000286500.1	L	-1.58428	-2.99857	Replication, recombination and repair	endonuclease I
yafT	WP_001086141.1	S	-1.58288	-2.99566	Function unknown	lipoprotein YafT
yebZ	WP_000879289.1	P	-1.58129	-2.99238	Inorganic ion transport and metabolism	resistance protein
cusB	WP_000717157.1	P	-1.57992	-2.98953	Inorganic ion transport and metabolism	Efflux transporter, RND family, MFP subunit
yobA	WP_000168747.1	P	-1.57449	-2.9783	Inorganic ion transport and metabolism	resistance protein
purH	WP_001187559.1	F	-1.57405	-2.97739	Nucleotide transport and metabolism	bifunctional purine biosynthesis protein PurH
yghJ	WP_001034469.1	S	-1.57266	-2.97453	Function unknown	accessory colonization factor AcfD
cspF	WP_000087756.1	K	-1.56776	-2.96444	Transcription	Cold shock-like protein
yhbT	WP_001295552.1	I	-1.56441	-2.95756	Lipid transport and metabolism	lipid carrier protein
viaA	WP_000956642.1	S	-1.5609	-2.95038	Function unknown	VWA domain protein interacting with AAA ATPase
yohJ	WP_001295452.1	S	-1.55913	-2.94675	Function unknown	UPF0299 membrane protein
grcA	WP_000627807.1	S	-1.55202	-2.93227	Function unknown	Acts as a radical domain for damaged PFL and possibly other radical proteins (By similarity)
ompF	WP_000977920.1	M	-1.55066	-2.92951	Cell wall/membrane/envelope biogenesis	membrAne
ravA	WP_001299914.1	S	-1.54577	-2.9196	Function unknown	Functions as an ATPase. May play a role in metal insertion (metal-chelatase) or as a chaperone (By similarity)
holE	WP_000916763.1	L	-1.54158	-2.91114	Replication, recombination and repair	DNA polymerase III subunit theta
cnu	WP_000217950.1	S	-1.52992	-2.88769	Function unknown	OriC-binding nucleoid-associated protein
yqgA	WP_000234514.1	S	-1.52921	-2.88628	Function unknown	membrAne
borD	WP_000738500.1	S	-1.52645	-2.88075	Function unknown	bacteriophage lambda Bor protein homolog
tqsA	WP_001118241.1	S	-1.52622	-2.88031	Function unknown	transport protein
ynjF	WP_001295484.1	I	-1.50383	-2.83595	Lipid transport and metabolism	Inner membrane protein YnjF
yrbN	WP_010723222.1		-1.49683	-2.82221		Uncharacterized protein YrbN
pppA	WP_001333829.1	NOU	-1.49143	-2.81167	Cell motility;Post-translational modification, protein turnover, and chaperones;Intracellular trafficking, secretion, and vesicular transport	Cleaves type-4 fimbrial leader sequence and methylates the N-terminal (generally Phe) residue (By similarity)
yqeC	WP_001298920.1	S	-1.48426	-2.79774	Function unknown	Conserved protein
cysA	WP_000021036.1	P	-1.48286	-2.79501	Inorganic ion transport and metabolism	sulfate ABC transporter
yfhR	WP_001297705.1	S	-1.48101	-2.79145	Function unknown	(Lipo)protein
hsdS	WP_001272447.1	V	-1.47703	-2.78375	Defense mechanisms	restriction modification system DNA specificity
bglJ	WP_001301727.1	K	-1.47575	-2.78128	Transcription	DNA-binding transcriptional activator BglJ
suhB	WP_000553451.1	G	-1.47276	-2.77553	Carbohydrate transport and metabolism	inositol monophosphatase
epmA	WP_000004771.1	J	-1.47091	-2.77196	Translation, ribosomal structure and biogenesis	With EpmB is involved in the beta-lysylation step of the post-translational modification of translation elongation factor P (EF-P). Catalyzes the ATP-dependent activation of (R)-beta-lysine produced by EpmB, forming a lysyl-adenylate, from which the beta- lysyl moiety is then transferred to the epsilon-amino group of a conserved specific lysine residue in EF-P (By similarity)
cysI	WP_001290679.1	P	-1.45074	-2.73347	Inorganic ion transport and metabolism	Component of the sulfite reductase complex that catalyzes the 6-electron reduction of sulfite to sulfide. This is one of several activities required for the biosynthesis of L- cysteine from sulfate (By similarity)
ccmB	WP_000971730.1	O	-1.44788	-2.72808	Post-translational modification, protein turnover, and chaperones	Required for the export of heme to the periplasm for the biogenesis of c-type cytochromes (By similarity)
yaaJ	WP_001112606.1	E	-1.44048	-2.71412	Amino acid transport and metabolism	amino acid carrier protein
ackA	WP_000095707.1	C	-1.43895	-2.71123	Energy production and conversion	Catalyzes the formation of acetyl phosphate from acetate and ATP. Can also catalyze the reverse reaction (By similarity)
purD	WP_000866800.1	F	-1.4356	-2.70494	Nucleotide transport and metabolism	Phosphoribosylglycinamide synthetase
yjfZ	WP_000174714.1		-1.43248	-2.69909		Uncharacterized protein YjfZ
livK	WP_000827696.1	E	-1.42806	-2.69085	Amino acid transport and metabolism	branched-chain amino acid ABC transporter
ygeQ	WP_001311107.1		-1.42453	-2.68428		Uncharacterized lipoprotein YgeQ
thiF	WP_000999737.1	H	-1.42423	-2.68372	Coenzyme transport and metabolism	Molybdopterin biosynthesis protein (MoeB)
hsdR	WP_000981388.1	V	-1.42381	-2.68293	Defense mechanisms	type I restriction enzyme EcoKI subunit R
entD	WP_001749708.1	H	-1.41171	-2.66052	Coenzyme transport and metabolism	Catalyzes the transfer of the 4'-phosphopantetheine moiety from coenzyme A to apo-domains of both EntB (an ArCP domain) and EntF (a PCP domain). Plays an essential role in the assembly of the enterobactin
yhjV	WP_001295225.1	P	-1.4055	-2.6491	Inorganic ion transport and metabolism	inner membrane transport protein
narK	WP_000019827.1	P	-1.40404	-2.64642	Inorganic ion transport and metabolism	Nitrite extrusion protein
cirA	WP_000489247.1	P	-1.40346	-2.64535	Inorganic ion transport and metabolism	receptor
citC	WP_000467705.1	C	-1.40128	-2.64136	Energy production and conversion	(citrate (pro-3S)-lyase ligase)
hofB	WP_001025145.1	U	-1.38985	-2.62052	Intracellular trafficking, secretion, and vesicular transport	pathway protein e
yieE	WP_001296581.1	H	-1.38779	-2.61678	Coenzyme transport and metabolism	phosphopantetheinyl transferase
essD	WP_000839596.1	S	-1.37352	-2.59103	Function unknown	Lysis protein S homolog from lambdoid prophage
cusA	WP_000573945.1	P	-1.36929	-2.58343	Inorganic ion transport and metabolism	Heavy metal efflux pump, CzcA
yqjI	WP_000018003.1	K	-1.36594	-2.57745	Transcription	transcriptional regulator
yjeM	WP_001336293.1	E	-1.35757	-2.56254	Amino acid transport and metabolism	Inner membrane transporter yjeM
rpnA	WP_000039062.1	L	-1.34929	-2.54786	Replication, recombination and repair	Transposase
ansP	WP_001300590.1	E	-1.34533	-2.54089	Amino acid transport and metabolism	L-asparagine permease
nikA	WP_000953361.1	E	-1.34452	-2.53945	Amino acid transport and metabolism	Nickel ABC transporter, periplasmic nickel-binding protein
caiF	WP_000333125.1	K	-1.34389	-2.53835	Transcription	Transcriptional activatory protein CaiF
evgS	WP_001326970.1	T	-1.34039	-2.5322	Signal transduction mechanisms	Histidine kinase
ychE	WP_000616554.1	U	-1.33803	-2.52806	Intracellular trafficking, secretion, and vesicular transport	Multiple antibiotic resistance (MarC)-related protein
fsaB	WP_000424840.1	G	-1.33616	-2.52478	Carbohydrate transport and metabolism	Transaldolase is important for the balance of metabolites in the pentose-phosphate pathway (By similarity)
glnP	WP_001159065.1	E	-1.33396	-2.52093	Amino acid transport and metabolism	(ABC) transporter
dinD	WP_001350563.1	S	-1.32813	-2.51078	Function unknown	DNA-damage-inducible protein d
carB	WP_001126348.1	F	-1.32411	-2.50379	Nucleotide transport and metabolism	Carbamoyl-phosphate synthetase ammonia chain
metE	WP_000153907.1	E	-1.32292	-2.50172	Amino acid transport and metabolism	Catalyzes the transfer of a methyl group from 5- methyltetrahydrofolate to homocysteine resulting in methionine formation (By similarity)
rhoL	WP_001295255.1		-1.32191	-2.49997		The rhoL-rho operon is regulated via attenuation by Rho-dependent terminators within the sequence coding for the RhoL leader peptide. It has not been determined if translation of rhoL is required for this Rho-dependent termination to function.
cysK	WP_000034402.1	E	-1.32126	-2.49884	Amino acid transport and metabolism	Cysteine synthase
yebY	WP_000976476.1	S	-1.32113	-2.49862	Function unknown	exported protein
yghQ	WP_000896895.1	M	-1.31749	-2.49233	Cell wall/membrane/envelope biogenesis	Inner membrane protein yghQ
nadA	WP_000115290.1	H	-1.31223	-2.48325	Coenzyme transport and metabolism	Catalyzes the condensation of iminoaspartate with dihydroxyacetone phosphate to form quinolinate (By similarity)
yjbD	WP_001207634.1	S	-1.30922	-2.47808	Function unknown	Conserved protein
arnF	WP_000523880.1	G	-1.30765	-2.47538	Carbohydrate transport and metabolism	Translocates 4-amino-4-deoxy-L-arabinose- phosphoundecaprenol (alpha-L-Ara4N-phosphoundecaprenol) from the cytoplasmic to the periplasmic side of the inner membrane (By similarity)
nimT	WP_000128491.1	P	-1.30166	-2.46512	Inorganic ion transport and metabolism	transporter
yfaA	WP_000012305.1	S	-1.30053	-2.4632	Function unknown	Uncharacterized protein yfaA
rcnA	WP_000134636.1	P	-1.29684	-2.45691	Inorganic ion transport and metabolism	Nickel cobalt efflux protein RcnA
glmU	WP_000933736.1	M	-1.28889	-2.4434	Cell wall/membrane/envelope biogenesis	Catalyzes the last two sequential reactions in the de novo biosynthetic pathway for UDP-N-acetylglucosamine (UDP- GlcNAc). The C-terminal domain catalyzes the transfer of acetyl group from acetyl coenzyme A to glucosamine-1-phosphate (GlcN-1-P) to produce N-acetylglucosamine-1-phosphate (GlcNAc-1-P), which is converted into UDP-GlcNAc by the transfer of uridine 5- monophosphate (from uridine 5-tr…
caiC	WP_001350478.1	IQ	-1.28851	-2.44276	Lipid transport and metabolism;Secondary metabolites biosynthesis, transport, and catabolism	Could catalyze the transfer of CoA to carnitine, generating the initial carnitinyl-CoA needed for the CaiB reaction cycle
fdhF	WP_001300547.1	C	-1.28716	-2.44047	Energy production and conversion	formate dehydrogenase, alpha subunit
rhsB	WP_000015298.1	M	-1.2869	-2.44004	Cell wall/membrane/envelope biogenesis	Inherit from COG: YD repeat protein
ydhJ	WP_001300356.1	V	-1.27863	-2.42609	Defense mechanisms	secretion protein HlyD family
recF	WP_000060112.1	L	-1.27672	-2.42287	Replication, recombination and repair	it is required for DNA replication and normal SOS inducibility. RecF binds preferentially to single-stranded, linear DNA. It also seems to bind ATP (By similarity)
cysB	WP_000776253.1	K	-1.27556	-2.42094	Transcription	Transcriptional regulator
thiH	WP_000847447.1	H	-1.27015	-2.41186	Coenzyme transport and metabolism	biosynthesis protein thiH
proP	WP_001298520.1	P	-1.26803	-2.40833	Inorganic ion transport and metabolism	proline glycine betaine transporter
proX	WP_001216525.1	E	-1.26421	-2.40195	Amino acid transport and metabolism	glycine betaine transporter periplasmic subunit
hsdM	WP_001063204.1	V	-1.25709	-2.39013	Defense mechanisms	type I restriction-modification system
caiB	WP_000349936.1	C	-1.25446	-2.38578	Energy production and conversion	Catalyzes the reversible transfer of the CoA moiety from gamma-butyrobetainyl-CoA to L-carnitine to generate L-carnitinyl- CoA and gamma-butyrobetaine. Is also able to catalyze the reversible transfer of the CoA moiety from gamma-butyrobetainyl- CoA or L-carnitinyl-CoA to crotonobetaine to generate crotonobetainyl-CoA (By similarity)
asnC	WP_000432970.1	K	-1.25216	-2.38198	Transcription	transcriptional regulator AsnC
recX	WP_000140508.1	S	-1.2507	-2.37958	Function unknown	Modulates RecA activity (By similarity)
fimD	WP_000121005.1	M	-1.24919	-2.37707	Cell wall/membrane/envelope biogenesis	outer membrane usher protein
yqhD	WP_001058802.1	C	-1.24442	-2.36924	Energy production and conversion	alcohol dehydrogenase
nei	WP_001113989.1	L	-1.24175	-2.36485	Replication, recombination and repair	Involved in base excision repair of DNA damaged by oxidation or by mutagenic agents. Acts as DNA glycosylase that recognizes and removes damaged bases. Has a preference for oxidized pyrimidines, such as thymine glycol, 5,6-dihydrouracil and 5,6-dihydrothymine. Has AP (apurinic apyrimidinic) lyase activity and introduces nicks in the DNA strand. Cleaves the DNA backbone by beta-delta elimination t…
tyrP	WP_000797560.1	E	-1.23834	-2.35927	Amino acid transport and metabolism	tyrosine-specific transport protein
yidD	WP_001307474.1	S	-1.22803	-2.34247	Function unknown	Could be involved in insertion of integral membrane proteins into the membrane (By similarity)
nsrR	WP_001177639.1	K	-1.22547	-2.33831	Transcription	Transcriptional regulator
rimP	WP_001300397.1	S	-1.22094	-2.33099	Function unknown	Required for maturation of 30S ribosomal subunits (By similarity)
thiE	WP_000284615.1	H	-1.18897	-2.2799	Coenzyme transport and metabolism	Condenses 4-methyl-5-(beta-hydroxyethyl)thiazole monophosphate (THZ-P) and 2-methyl-4-amino-5-hydroxymethyl pyrimidine pyrophosphate (HMP-PP) to form thiamine monophosphate (TMP) (By similarity)
evgA	WP_000991370.1	K	-1.18582	-2.27493	Transcription	Member of the two-component regulatory system EvgS EvgA. Regulates the expression of emrKY operon and yfdX. Seems also to control expression of at least one other multidrug efflux operon
yeaL	WP_000460707.1	S	-1.18222	-2.26925	Function unknown	UPF0756 membrane protein
exbD	WP_001240712.1	U	-1.17351	-2.2556	Intracellular trafficking, secretion, and vesicular transport	transport protein ExbD
ygfF	WP_000951964.1	S	-1.16477	-2.24197	Function unknown	short-chain dehydrogenase reductase
yfeS	WP_000745534.1	S	-1.15892	-2.23291	Function unknown	Conserved protein
deaD	WP_001295553.1	L	-1.15757	-2.23081	Replication, recombination and repair	ATP-dependent RNA helicase
pyrH	WP_000224573.1	F	-1.15654	-2.22922	Nucleotide transport and metabolism	Catalyzes the reversible phosphorylation of UMP to UDP (By similarity)
yicJ	WP_000834439.1	G	-1.15529	-2.2273	Carbohydrate transport and metabolism	transporter
nrdD	WP_000187778.1	F	-1.15312	-2.22394	Nucleotide transport and metabolism	anaerobic ribonucleoside triphosphate reductase
fis	WP_000462905.1	K	-1.15136	-2.22123	Transcription	Activates ribosomal RNA transcription. Plays a direct role in upstream activation of rRNA promoters (By similarity)
dusB	WP_001219652.1	J	-1.15051	-2.21992	Translation, ribosomal structure and biogenesis	Catalyzes the synthesis of dihydrouridine, a modified base found in the D-loop of most tRNAs (By similarity)
yhiN	WP_000439170.1	S	-1.14282	-2.20813	Function unknown	HI0933 family
cspC	WP_001062678.1	K	-1.13988	-2.20363	Transcription	Cold shock protein
ilvD	WP_001127399.1	E	-1.13725	-2.19962	Amino acid transport and metabolism	dihydroxy-acid dehydratase
gapA	WP_000153502.1	G	-1.1312	-2.19041	Carbohydrate transport and metabolism	Catalyzes the NAD-dependent conversion of D-erythrose 4- phosphate to 4-phosphoerythronate (By similarity)
pta	WP_000086722.1	C	-1.12686	-2.18383	Energy production and conversion	Involved in acetate metabolism (By similarity)
adiA	WP_001381593.1	E	-1.12448	-2.18022	Amino acid transport and metabolism	decarboxylase
caiA	WP_000347117.1	I	-1.11919	-2.17225	Lipid transport and metabolism	acyl-CoA dehydrogenase
yeaD	WP_001335909.1	G	-1.11886	-2.17175	Carbohydrate transport and metabolism	Aldose 1-epimerase
hisG	WP_000131782.1	E	-1.11552	-2.16674	Amino acid transport and metabolism	Catalyzes the condensation of ATP and 5-phosphoribose 1- diphosphate to form N'-(5'-phosphoribosyl)-ATP (PR-ATP). Has a crucial role in the pathway because the rate of histidine biosynthesis seems to be controlled primarily by regulation of HisG enzymatic activity (By similarity)
yhhI	WP_000420980.1	L	-1.1087	-2.15652	Replication, recombination and repair	Transposase
ilvE	WP_000208520.1	E	-1.10318	-2.14827	Amino acid transport and metabolism	Branched-chain amino acid aminotransferase
yjeO	WP_001276180.1	S	-1.09557	-2.13697	Function unknown	Protein of unknown function (DUF2645)
sdaC	WP_000450476.1	E	-1.09312	-2.13334	Amino acid transport and metabolism	Serine transporter
rnpA	WP_000239730.1	J	-1.09179	-2.13139	Translation, ribosomal structure and biogenesis	RNaseP catalyzes the removal of the 5'-leader sequence from pre-tRNA to produce the mature 5'-terminus. It can also cleave other RNA substrates such as 4.5S RNA. The protein component plays an auxiliary but essential role in vivo by binding to the 5'-leader sequence and broadening the substrate specificity of the ribozyme (By similarity)
trpE	WP_001194582.1	E	-1.08107	-2.11561	Amino acid transport and metabolism	anthranilate synthase component I
yghB	WP_000268419.1	S	-1.07479	-2.10642	Function unknown	inner membrane protein YghB
elyC	WP_000899600.1	S	-1.07108	-2.10101	Function unknown	membrane
ybfE	WP_001300829.1	S	-1.06049	-2.08563	Function unknown	LexA regulated protein
yhhX	WP_000236293.1	S	-1.05706	-2.08068	Function unknown	Oxidoreductase
yfdF	WP_000937788.1		-1.05333	-2.07531		Uncharacterized protein YfdF
rpsD	WP_000135224.1	J	-1.05202	-2.07343	Translation, ribosomal structure and biogenesis	One of the primary rRNA binding proteins, it binds directly to 16S rRNA where it nucleates assembly of the body of the 30S subunit (By similarity)
focB	WP_001244734.1	P	-1.05058	-2.07136	Inorganic ion transport and metabolism	transporter
yjiV	WP_014639049.1	L	-1.04709	-2.06635	Replication, recombination and repair	DEAD DEAH box helicase domain protein
aegA	WP_001078880.1	C	-1.04492	-2.06325	Energy production and conversion	in E. coli the aegA gene is regulated by Fnr, NarXL, and NarQ (but not ArcA), induced under anaerobic conditions and repressed in the presence of nitrate (anaerobic)
sutR	WP_000429155.1	K	-1.04188	-2.05891	Transcription	Transcriptional regulator
gltP	WP_000789592.1	C	-1.03807	-2.05348	Energy production and conversion	Responsible for the transport of dicarboxylates such as succinate, fumarate, and malate from the periplasm across the membrane (By similarity)
yraK	WP_000816992.1	S	-1.03702	-2.05198	Function unknown	fimbrial protein
rspR	WP_000215549.1	K	-1.03222	-2.04516	Transcription	transcriptional regulator
eptC	WP_000556306.1	M	-1.03148	-2.04412	Cell wall/membrane/envelope biogenesis	Catalyzes the addition of a phosphoethanolamine moiety to the outer membrane lipopolysaccharide core (By similarity). Plays a role in the pathogenesis of E.coli meningitis. Required for invasion of E.coli K1 into brain microvascular endothelial cells (BMEC). Contributes to E.coli traversal across the blood- brain barrier
insI4	WP_001254932.1		-1.02881	-2.04035		Transposase InsI for insertion sequence element IS30C. Required for the transposition of the insertion element.
insI3	WP_001254932.1		-1.02881	-2.04034		Transposase InsI for insertion sequence element IS30D. Required for the transposition of the insertion element.
betA	WP_001159094.1	E	-1.02715	-2.03799	Amino acid transport and metabolism	Can catalyze the oxidation of choline to betaine aldehyde and betaine aldehyde to glycine betaine (By similarity)
yadI	WP_000901987.1	G	-1.02267	-2.03167	Carbohydrate transport and metabolism	IIA component
glnH	WP_000843866.1	E	-1.02207	-2.03083	Amino acid transport and metabolism	glutamine ABC transporter periplasmic protein
purT	WP_000173484.1	F	-1.01932	-2.02696	Nucleotide transport and metabolism	Catalyzes two reactions the first one is the production of beta-formyl glycinamide ribonucleotide (GAR) from formate, ATP and beta GAR
gsiA	WP_001301279.1	V	-1.01268	-2.01766	Defense mechanisms	(ABC) transporter
ygaH	WP_000119763.1	U	-1.012	-2.0167	Intracellular trafficking, secretion, and vesicular transport	uncharacterized protein ygaH
yjiT	WP_000964362.1	S	-1.00698	-2.0097	Function unknown	NA
fimG	WP_000870592.1	S	-1.00611	-2.00849	Function unknown	Fimbrial
menD	WP_001295284.1	H	-1.00376	-2.00521	Coenzyme transport and metabolism	Catalyzes the thiamine diphosphate-dependent decarboxylation of 2-oxoglutarate and the subsequent addition of the resulting succinic semialdehyde-thiamine pyrophosphate anion to isochorismate to yield 2-succinyl-5-enolpyruvyl-6-hydroxy-3- cyclohexene-1-carboxylate (SEPHCHC) (By similarity)
thiM	WP_001195564.1	H	-1.00114	-2.00159	Coenzyme transport and metabolism	4-methyl-5-beta-hydroxyethylthiazole kinase
speC	WP_001326492.1	E	1.00325	2.00451	Amino acid transport and metabolism	decarboxylase
tfaS	WP_014639037.1	S	1.00713	2.0099	Function unknown	tail fiber assembly
nlpC	WP_001209795.1	M	1.00781	2.01085	Cell wall/membrane/envelope biogenesis	Lipoprotein
ybiV	WP_000114272.1	S	1.01147	2.01596	Function unknown	Sugar phosphatase supH
nudC	WP_000373940.1	L	1.01327	2.01848	Replication, recombination and repair	NADH pyrophosphatase
treR	WP_001181307.1	K	1.01597	2.02226	Transcription	trehalose repressor
galF	WP_000183060.1	M	1.01745	2.02434	Cell wall/membrane/envelope biogenesis	Utp--glucose-1-phosphate uridylyltransferase
dacC	WP_001300708.1	M	1.01885	2.0263	Cell wall/membrane/envelope biogenesis	D-alanyl-D-alanine carboxypeptidase
grxD	WP_000108172.1	O	1.0268	2.03751	Post-translational modification, protein turnover, and chaperones	Glutaredoxin
pabA	WP_000601847.1	EH	1.02758	2.03861	Amino acid transport and metabolism;Coenzyme transport and metabolism	synthase component II
yfeK	WP_000719962.1	S	1.03216	2.04508	Function unknown	NA
ugpC	WP_000907792.1	G	1.03618	2.05079	Carbohydrate transport and metabolism	(ABC) transporter
mdtA	WP_000678989.1	V	1.03729	2.05237	Defense mechanisms	Multidrug transporter MdtA
glcA	WP_000259302.1	C	1.03966	2.05574	Energy production and conversion	l-lactate permease
ltaE	WP_000566376.1	E	1.04108	2.05777	Amino acid transport and metabolism	Aldolase
gloC	WP_001109486.1	S	1.04912	2.06926	Function unknown	beta-lactamase domain protein
fnr	WP_000611911.1	K	1.05254	2.07418	Transcription	Fumarate nitrate reduction transcriptional regulator
leuD	WP_000818228.1	E	1.05467	2.07724	Amino acid transport and metabolism	Catalyzes the isomerization between 2-isopropylmalate and 3-isopropylmalate, via the formation of 2-isopropylmaleate (By similarity)
trxC	WP_001098726.1	O	1.05518	2.07798	Post-translational modification, protein turnover, and chaperones	Thioredoxin 2
yidH	WP_000703959.1	S	1.05522	2.07803	Function unknown	Inner membrane protein YidH
yjbR	WP_000155657.1	S	1.05788	2.08187	Function unknown	Pfam:DUF419
ldcC	WP_001020973.1	E	1.05832	2.08251	Amino acid transport and metabolism	decarboxylase
yceI	WP_000749261.1	S	1.05877	2.08316	Function unknown	UPF0312 protein
sthA	WP_001120810.1	C	1.05902	2.08351	Energy production and conversion	Conversion of NADPH, generated by peripheral catabolic pathways, to NADH, which can enter the respiratory chain for energy generation (By similarity)
ampH	WP_000830741.1	V	1.06093	2.08628	Defense mechanisms	beta-lactam binding protein AmpH
ydiU	WP_000175703.1	S	1.06213	2.08801	Function unknown	UPF0061 protein
pfkB	WP_000251727.1	G	1.06822	2.09684	Carbohydrate transport and metabolism	6-phosphofructokinase
yciI	WP_000967595.1	T	1.0739	2.10511	Signal transduction mechanisms	YciI-like protein
yggE	WP_000669834.1	S	1.07483	2.10647	Function unknown	oxidative stress defense protein
ybhL	WP_000373624.1	S	1.07853	2.11188	Function unknown	membrAne
potI	WP_001061658.1	P	1.07899	2.11256	Inorganic ion transport and metabolism	Putrescine ABC transporter
ybhQ	WP_000871982.1	S	1.08009	2.11416	Function unknown	inner membrane protein ybhQ
deoB	WP_000816471.1	G	1.0802	2.11433	Carbohydrate transport and metabolism	Phosphotransfer between the C1 and C5 carbon atoms of pentose (By similarity)
fbp	WP_000853753.1	G	1.08136	2.11604	Carbohydrate transport and metabolism	D-fructose-1,6-bisphosphate 1-phosphohydrolase class 1
hcaT	WP_000244193.1	G	1.08365	2.11939	Carbohydrate transport and metabolism	Major Facilitator Superfamily
ydgJ	WP_001282550.1	S	1.09122	2.13054	Function unknown	Oxidoreductase
yjdP	WP_000819746.1	S	1.09155	2.13102	Function unknown	Escherichia coli IMT2125 genomic chromosome, IMT2125
yeaH	WP_000219687.1	S	1.09927	2.14246	Function unknown	UPF0229 protein
ydgC	WP_000524868.1	S	1.10526	2.15137	Function unknown	membrAne
marB	WP_000803657.1	P	1.11148	2.16068	Inorganic ion transport and metabolism	multiple antibiotic resistance protein
acrZ	WP_000891515.1	S	1.11596	2.1674	Function unknown	Protein of unknown function (DUF2592)
hupA	WP_001044513.1	L	1.12703	2.18408	Replication, recombination and repair	DNA-binding protein
artI	WP_000756569.1	E	1.12946	2.18776	Amino acid transport and metabolism	(ABC) transporter
yjbQ	WP_000270375.1	S	1.13113	2.19031	Function unknown	UPF0047 protein yjbQ
glsA1	WP_000883034.1	E	1.13139	2.1907	Amino acid transport and metabolism	glutaminase EC 3.5.1.2
yjjV	WP_000563040.1	L	1.13228	2.19204	Replication, recombination and repair	Deoxyribonuclease
speB	WP_000105566.1	E	1.13258	2.1925	Amino acid transport and metabolism	Catalyzes the formation of putrescine from agmatine (By similarity)
yhjR	WP_001063318.1	S	1.13525	2.19657	Function unknown	cytoplasmic protein
emtA	WP_001301104.1	D	1.13738	2.19981	Cell cycle control, cell division, chromosome partitioning	Transglycosylase SLT domain
yhfZ	WP_001254790.1	S	1.13766	2.20023	Function unknown	Conserved protein
yaiY	WP_000763151.1	S	1.13984	2.20357	Function unknown	inner membrane protein YaiY
mtfA	WP_001302302.1	S	1.14023	2.20417	Function unknown	Involved in the regulation of ptsG expression by binding and inactivating Mlc (By similarity)
yncL	WP_001310798.1		1.14301	2.20842		Uncharacterized protein YncL
dbpA	WP_000123737.1	L	1.14439	2.21053	Replication, recombination and repair	ATP-dependent RNA helicase DbpA
ygjH	WP_000450594.1	J	1.14634	2.21351	Translation, ribosomal structure and biogenesis	tRNA-binding protein
nlpD	WP_001272592.1	M	1.147	2.21453	Cell wall/membrane/envelope biogenesis	lipoprotein NlpD
paaK	WP_000632280.1	Q	1.1475	2.2153	Secondary metabolites biosynthesis, transport, and catabolism	Phenylacetate-CoA ligase
ubiA	WP_000455227.1	H	1.14812	2.21625	Coenzyme transport and metabolism	Synthesis of 3-octaprenyl-4-hydroxybenzoate (By similarity)
panD	WP_000621515.1	H	1.14898	2.21758	Coenzyme transport and metabolism	Catalyzes the pyruvoyl-dependent decarboxylation of aspartate to produce beta-alanine (By similarity)
adrB	WP_001295494.1	T	1.15371	2.22485	Signal transduction mechanisms	(EAL) domain protein
yqjC	WP_001295543.1	S	1.1563	2.22885	Function unknown	exported protein
slt	WP_000409451.1	M	1.15985	2.23434	Cell wall/membrane/envelope biogenesis	Lytic Murein transglycosylase
ybiS	WP_001056384.1	S	1.15989	2.2344	Function unknown	ErfK YbiS YcfS YnhG family protein
yjhC	WP_000611568.1	S	1.16258	2.23858	Function unknown	Oxidoreductase
yfcF	WP_000042442.1	O	1.16303	2.23927	Post-translational modification, protein turnover, and chaperones	Glutathione S-transferase
sufC	WP_000948863.1	O	1.16465	2.24179	Post-translational modification, protein turnover, and chaperones	FeS assembly ATPase SufC
ppsR	WP_000368046.1	S	1.17677	2.26069	Function unknown	Bifunctional serine threonine kinase and phosphorylase involved in the regulation of the phosphoenolpyruvate synthase (PEPS) by catalyzing its phosphorylation dephosphorylation (By similarity)
yfeN	WP_000716421.1	M	1.17725	2.26145	Cell wall/membrane/envelope biogenesis	sugar hydrolase
yaeR	WP_000901099.1	E	1.17739	2.26167	Amino acid transport and metabolism	glyoxalase bleomycin resistance protein dioxygenase
deoA	WP_000477807.1	F	1.17941	2.26484	Nucleotide transport and metabolism	The enzymes which catalyze the reversible phosphorolysis of pyrimidine nucleosides are involved in the degradation of these compounds and in their utilization as carbon and energy sources, or in the rescue of pyrimidine bases for nucleotide synthesis (By similarity)
hspQ	WP_001295356.1	O	1.18395	2.27199	Post-translational modification, protein turnover, and chaperones	Involved in the degradation of certain denaturated proteins, including DnaA, during heat shock stress (By similarity)
yagF	WP_000151261.1	EG	1.18851	2.27918	Amino acid transport and metabolism;Carbohydrate transport and metabolism	dehydratase, YjhG YagF family
argT	WP_000748271.1	P	1.19139	2.28372	Inorganic ion transport and metabolism	Periplasmic protein
folA	WP_000624375.1	H	1.1917	2.28422	Coenzyme transport and metabolism	Key enzyme in folate metabolism. Catalyzes an essential reaction for de novo glycine and purine synthesis, and for DNA precursor synthesis (By similarity)
gstA	WP_000765749.1	O	1.19764	2.29364	Post-translational modification, protein turnover, and chaperones	Glutathione S-transferase
yncJ	WP_000494244.1	S	1.19941	2.29645	Function unknown	Protein of unknown function (DUF2554)
ppiA	WP_000477225.1	O	1.20791	2.31003	Post-translational modification, protein turnover, and chaperones	PPIases accelerate the folding of proteins (By similarity)
kefC	WP_000377098.1	P	1.20873	2.31133	Inorganic ion transport and metabolism	glutathione-regulated potassium-efflux system protein
cfa	WP_000098896.1	M	1.20898	2.31174	Cell wall/membrane/envelope biogenesis	cyclopropane-fatty-acyl-phospholipid synthase
erpA	WP_001295564.1	C	1.21216	2.31684	Energy production and conversion	Required for insertion of 4Fe-4S clusters for at least IspG (By similarity)
araC	WP_001300811.1	K	1.21343	2.31888	Transcription	transcriptional regulator (AraC
aroD	WP_000860201.1	E	1.21402	2.31982	Amino acid transport and metabolism	Type I DHQase
ybhN	WP_000045450.1	S	1.2199	2.3293	Function unknown	Uncharacterised protein family (UPF0104)
yhcH	WP_000979882.1	G	1.22034	2.33001	Carbohydrate transport and metabolism	response to DNA damage stimulus
yohO	WP_001216963.1	S	1.22134	2.33163	Function unknown	UPF0387 membrane protein YohO
yibT	WP_000517100.1	S	1.22471	2.33709	Function unknown	LF82 chromosome, complete sequence
dcrB	WP_001245295.1	S	1.22475	2.33716	Function unknown	(Lipo)protein
ydcH	WP_001296778.1	S	1.22586	2.33895	Function unknown	Protein of unknown function (DUF465)
wrbA	WP_001151437.1	S	1.22828	2.34287	Function unknown	NAD(P)H quinone oxidoreductase
ymgD	WP_001295611.1	S	1.23077	2.34693	Function unknown	NA
ihfB	WP_000167336.1	K	1.23114	2.34752	Transcription	This protein is one of the two subunits of integration host factor, a specific DNA-binding protein that functions in genetic recombination as well as in transcriptional and translational control (By similarity)
yjdI	WP_000371704.1	S	1.23838	2.35933	Function unknown	Conserved protein
pspE	WP_000473109.1	P	1.24213	2.36547	Inorganic ion transport and metabolism	phage shock protein E
yeaC	WP_001300415.1	S	1.24298	2.36687	Function unknown	cytoplasmic protein
yfiM	WP_001300818.1	S	1.24534	2.37074	Function unknown	(Lipo)protein
hns	WP_001287378.1	K	1.2501	2.37859	Transcription	DNA-binding protein H-ns
feaB	WP_000138615.1	C	1.25062	2.37944	Energy production and conversion	dehydrogenase
sufB	WP_000089364.1	O	1.25389	2.38484	Post-translational modification, protein turnover, and chaperones	cysteine desulfurase activator complex subunit SufB
yccU	WP_001301418.1	S	1.25479	2.38632	Function unknown	domain protein
nudE	WP_000045744.1	F	1.25515	2.38691	Nucleotide transport and metabolism	ADP-ribose diphosphatase NudE
yfjW	WP_000896263.1		1.2586	2.39263		Uncharacterized protein YfjW
hokD	WP_000813254.1	S	1.25899	2.39327	Function unknown	cell killing protein encoded within cryptic prophage
cspE	WP_000034825.1	K	1.26248	2.39907	Transcription	Cold shock protein
add	WP_000567490.1	F	1.26389	2.40143	Nucleotide transport and metabolism	Catalyzes the hydrolytic deamination of adenine to hypoxanthine. Plays an important role in the purine salvage pathway and in nitrogen catabolism (By similarity)
yjhB	WP_000179691.1	G	1.26505	2.40336	Carbohydrate transport and metabolism	transporter
yabI	WP_001148390.1	I	1.26996	2.41155	Lipid transport and metabolism	inner membrane protein yabI
nanK	WP_000209011.1	G	1.27153	2.41417	Carbohydrate transport and metabolism	Catalyzes the phosphorylation of N-acetylmannosamine (ManNAc) to ManNAc-6-P (By similarity)
nnr	WP_001295189.1	G	1.27594	2.42157	Carbohydrate transport and metabolism	Catalyzes the dehydration of the S-form of NAD(P)HX at the expense of ADP, which is converted to AMP. Together with NAD(P)HX epimerase, which catalyzes the epimerization of the S- and R-forms, the enzyme allows the repair of both epimers of NAD(P)HX, a damaged form of NAD(P)H that is a result of enzymatic or heat-dependent hydration (By similarity)
gabP	WP_001295173.1	E	1.27962	2.42776	Amino acid transport and metabolism	GabA permease
yehW	WP_000783123.1	P	1.2807	2.42957	Inorganic ion transport and metabolism	ABC transporter (Permease)
chbB	WP_000412169.1	G	1.29022	2.44565	Carbohydrate transport and metabolism	PTS system N,N'-diacetylchitobiose-specific transporter subunit IIB
potG	WP_000996005.1	E	1.29033	2.44584	Amino acid transport and metabolism	Part of the ABC transporter complex PotABCD involved in spermidine putrescine import. Responsible for energy coupling to the transport system (By similarity)
ugpB	WP_000803190.1	P	1.29038	2.44592	Inorganic ion transport and metabolism	Glycerol-3-phosphate transporter periplasmic binding protein
yjfN	WP_000811566.1	S	1.29538	2.45442	Function unknown	UPF0379 protein yjfN
mscS	WP_000389818.1	M	1.30111	2.46418	Cell wall/membrane/envelope biogenesis	Mechanosensitive ion channel
yjiN	WP_001037419.1	S	1.30598	2.47252	Function unknown	membrAne
yoaK	WP_001219350.1		1.31297	2.48453		Uncharacterized membrane protein YoaK
appA	WP_001300464.1	G	1.31961	2.49599	Carbohydrate transport and metabolism	glucose-1-phosphatase inositol phosphatase
glpD	WP_000448136.1	C	1.32771	2.51004	Energy production and conversion	Glycerol-3-phosphate dehydrogenase
yccA	WP_000375136.1	S	1.32867	2.51172	Function unknown	membrAne
phnO	WP_001110490.1	K	1.33043	2.51478	Transcription	Escherichia coli uses a different mechanism of phosphonate catabolism where PhnO is not essential and seems to play a regulatory role
paaJ	WP_001206197.1	I	1.33278	2.51888	Lipid transport and metabolism	Catalyzes the final step of fatty acid oxidation in which acetyl-CoA is released and the CoA ester of a fatty acid two carbons shorter is formed (By similarity)
nanA	WP_000224714.1	C	1.33517	2.52306	Energy production and conversion	Catalyzes the cleavage of N-acetylneuraminic acid (sialic acid) to form pyruvate and N-acetylmannosamine via a Schiff base intermediate (By similarity)
rsd	WP_000934302.1	K	1.33536	2.52339	Transcription	Has binding activity to the major sigma subunit of RNA polymerase. May be involved in replacement of the RNA polymerase sigma subunit from sigma-70 to sigma-S during the transition from exponential growth to the stationary phase (By similarity)
yjcC	WP_000019548.1	T	1.33786	2.52776	Signal transduction mechanisms	domain protein
ycfJ	WP_001043459.1	M	1.34048	2.53236	Cell wall/membrane/envelope biogenesis	17 kDa surface antigen
puuR	WP_001278727.1	K	1.34127	2.53374	Transcription	DNA-binding transcriptional repressor PuuR
ycbK	WP_001295932.1	S	1.34331	2.53733	Function unknown	exported protein
yagE	WP_001136613.1	E	1.34475	2.53986	Amino acid transport and metabolism	synthase
yagQ	WP_000121359.1	O	1.34805	2.54568	Post-translational modification, protein turnover, and chaperones	XdhC and CoxI family
yhfY	WP_001295165.1	S	1.34908	2.5475	Function unknown	regulation of transcription, DNA-dependent
yniA	WP_000267650.1	G	1.35015	2.54938	Carbohydrate transport and metabolism	Fructosamine kinase
arnC	WP_000461657.1	M	1.35204	2.55273	Cell wall/membrane/envelope biogenesis	Catalyzes the transfer of 4-deoxy-4-formamido-L- arabinose from UDP to undecaprenyl phosphate. The modified arabinose is attached to lipid A and is required for resistance to polymyxin and cationic antimicrobial peptides (By similarity)
nupC	WP_000376337.1	F	1.35467	2.55739	Nucleotide transport and metabolism	nucleoside
luxS	WP_001130211.1	T	1.35526	2.55842	Signal transduction mechanisms	Involved in the synthesis of autoinducer 2 (AI-2) which is secreted by bacteria and is used to communicate both the cell density and the metabolic potential of the environment. The regulation of gene expression in response to changes in cell density is called quorum sensing. Catalyzes the transformation of S-ribosylhomocysteine (RHC) to homocysteine (HC) and 4,5- dihydroxy-2,3-pentadione (DPD) (B…
ycgM	WP_000284280.1	Q	1.35752	2.56244	Secondary metabolites biosynthesis, transport, and catabolism	hydrolase
sixA	WP_001195819.1	T	1.35965	2.56623	Signal transduction mechanisms	phosphohistidine phosphatase
ugpQ	WP_000073623.1	C	1.3626	2.57148	Energy production and conversion	glycerophosphoryl diester phosphodiesterase
uspB	WP_000626187.1	S	1.36579	2.57717	Function unknown	universal stress protein B
yghU	WP_001295515.1	O	1.36963	2.58405	Post-translational modification, protein turnover, and chaperones	Glutathione S-transferase
yncD	WP_000689363.1	P	1.37211	2.58849	Inorganic ion transport and metabolism	TonB-dependent receptor
can	WP_000651599.1	P	1.37254	2.58926	Inorganic ion transport and metabolism	carbonic anhydrase
yceA	WP_001144615.1	S	1.37795	2.59898	Function unknown	UPF0176 protein
eamA	WP_000087187.1	EG	1.38018	2.603	Amino acid transport and metabolism;Carbohydrate transport and metabolism	O-acetylserine cysteine export protein
cbpA	WP_000420621.1	O	1.38759	2.61641	Post-translational modification, protein turnover, and chaperones	displays overlapping activities with DnaJ, but functions under different conditions, probably acting as a molecular chaperone in an adaptive response to environmental stresses other than heat shock. Lacks autonomous chaperone activity
yjgH	WP_000230281.1	J	1.38862	2.61828	Translation, ribosomal structure and biogenesis	endoribonuclease L-PSP
fumC	WP_001099085.1	C	1.39085	2.62233	Energy production and conversion	fumarate hydratase Class II
galP	WP_001112301.1	G	1.39745	2.63436	Carbohydrate transport and metabolism	transporter
mliC	WP_000178044.1	S	1.40053	2.63998	Function unknown	membrane-bound lysozyme inhibitor of C-type lysozyme
sfsA	WP_000396036.1	S	1.40226	2.64315	Function unknown	Sugar fermentation stimulation protein homolog
mlrA	WP_001240401.1	K	1.40307	2.64465	Transcription	Transcriptional Regulator, MerR family
rbsD	WP_001301979.1	G	1.40431	2.64691	Carbohydrate transport and metabolism	Catalyzes the interconversion of beta-pyran and beta- furan forms of D-ribose (By similarity)
ybcL	WP_001306955.1	S	1.41661	2.66957	Function unknown	phospholipid-binding protein
grxB	WP_000780912.1	O	1.41745	2.67114	Post-translational modification, protein turnover, and chaperones	glutaredoxin 2
yjjU	WP_001299799.1	I	1.41748	2.67118	Lipid transport and metabolism	Phospholipase
dctA	WP_000858214.1	C	1.42192	2.67943	Energy production and conversion	Responsible for the transport of dicarboxylates such as succinate, fumarate, and malate from the periplasm across the membrane (By similarity)
tatE	WP_000503931.1	U	1.42232	2.68016	Intracellular trafficking, secretion, and vesicular transport	Part of the twin-arginine translocation (Tat) system that transports large folded proteins containing a characteristic twin-arginine motif in their signal peptide across membranes. TatE shares overlapping functions with TatA (By similarity)
ygdR	WP_000758655.1	S	1.42443	2.68408	Function unknown	lipoprotein YgdR
cysQ	WP_000886919.1	P	1.42519	2.68549	Inorganic ion transport and metabolism	3'(2'),5'-bisphosphate nucleotidase
hslJ	WP_001298828.1	O	1.42758	2.68995	Post-translational modification, protein turnover, and chaperones	Heat shock protein HslJ
aqpZ	WP_001298299.1	M	1.42789	2.69053	Cell wall/membrane/envelope biogenesis	Channel that permits osmotically driven movement of water in both directions. It is involved in the osmoregulation and in the maintenance of cell turgor during volume expansion in rapidly growing cells. It mediates rapid entry or exit of water in response to abrupt changes in osmolarity (By similarity)
phrB	WP_000207142.1	L	1.42862	2.69189	Replication, recombination and repair	Deoxyribodipyrimidine photo-lyase
bolA	WP_000973448.1	K	1.43022	2.69488	Transcription	BolA protein
feaR	WP_001067514.1	K	1.43141	2.6971	Transcription	Transcriptional activator FeaR
kefF	WP_000600725.1	S	1.432	2.6982	Function unknown	glutathione-regulated potassium-efflux system ancillary protein KefF
ompX	WP_001295296.1	M	1.43382	2.70161	Cell wall/membrane/envelope biogenesis	outer membrane protein x
ysgA	WP_001336442.1	Q	1.43659	2.70681	Secondary metabolites biosynthesis, transport, and catabolism	Carboxymethylenebutenolidase (EC 3.1.1.45)
csgD	WP_000481509.1	K	1.43737	2.70827	Transcription	transcriptional regulator
ynhG	WP_000817105.1	S	1.43846	2.71031	Function unknown	ErfK YbiS YcfS YnhG family protein
bfd	WP_000289085.1	C	1.44061	2.71435	Energy production and conversion	bacterioferritin-associated ferredoxin
yodC	WP_000009307.1	S	1.44209	2.71714	Function unknown	cytoplasmic protein
dmlR	WP_001061575.1	K	1.44603	2.72457	Transcription	LysR family transcriptional regulator
gatY	WP_001307281.1	G	1.44634	2.72516	Carbohydrate transport and metabolism	fructose-bisphosphate aldolase
yqaE	WP_000508177.1	S	1.44797	2.72824	Function unknown	YqaE family transport protein
chaB	WP_001146444.1	S	1.44893	2.73006	Function unknown	Cation transport regulator
sufA	WP_000367160.1	S	1.45179	2.73547	Function unknown	Is able to transfer iron-sulfur clusters to apo- ferredoxin. Multiple cycles of 2Fe2S cluster formation and transfer are observed, suggesting that IscA acts catalytically. Recruits intracellular free iron so as to provide iron for the assembly of transient iron-sulfur cluster in IscU in the presence of IscS, L-cysteine and the thioredoxin reductase system TrxA TrxB (By similarity)
csiE	WP_000982994.1	K	1.4537	2.7391	Transcription	Stationary phase inducible protein CsiE
glcB	WP_000084131.1	C	1.45633	2.7441	Energy production and conversion	malate synthase G
uhpA	WP_000633668.1	T	1.45719	2.74574	Signal transduction mechanisms	response regulator
ymgG	WP_000726974.1		1.45894	2.74906		UPF0757 protein YmgG
yceJ	WP_000011114.1	C	1.46074	2.75249	Energy production and conversion	cytochrome b561
dadA	WP_001266908.1	E	1.46587	2.76229	Amino acid transport and metabolism	Oxidative deamination of D-amino acids (By similarity)
yjdC	WP_001188520.1	K	1.46713	2.76471	Transcription	Transcriptional regulator
osmE	WP_001039044.1	K	1.47218	2.77441	Transcription	DNA-binding transcriptional activator OsmE
udp	WP_000045177.1	F	1.47709	2.78387	Nucleotide transport and metabolism	Uridine phosphorylase
avtA	WP_000144363.1	E	1.48487	2.79891	Amino acid transport and metabolism	valine-pyruvate transaminase
yejG	WP_000202798.1	S	1.48538	2.7999	Function unknown	NA
glpF	WP_000084268.1	G	1.48835	2.80568	Carbohydrate transport and metabolism	glycerol uptake facilitator protein
yehX	WP_000569315.1	E	1.48839	2.80576	Amino acid transport and metabolism	(ABC) transporter
malQ	WP_000444342.1	G	1.49604	2.82068	Carbohydrate transport and metabolism	4-alpha-glucanotransferase (EC 2.4.1.25)
ybhB	WP_000767389.1	S	1.49828	2.82506	Function unknown	kinase inhibitor protein
yjdJ	WP_000405651.1	S	1.49976	2.82796	Function unknown	acyltransferase with acyl-CoA N-acyltransferase domain
fruK	WP_000091263.1	G	1.50059	2.82958	Carbohydrate transport and metabolism	1-phosphofructokinase
yqjD	WP_000031415.1	S	1.50491	2.83807	Function unknown	Conserved protein
ygiW	WP_000712658.1	S	1.52731	2.88248	Function unknown	exported protein
kefG	WP_000987657.1	S	1.5297	2.88726	Function unknown	glutathione-regulated potassium-efflux system ancillary protein kefg
appC	WP_000263582.1	C	1.54726	2.92262	Energy production and conversion	(Ubiquinol oxidase) subunit I
nhaA	WP_000681354.1	P	1.55208	2.9324	Inorganic ion transport and metabolism	Na( ) H( ) antiporter that extrudes sodium in exchange for external protons (By similarity)
ybiU	WP_000168797.1	S	1.55273	2.93372	Function unknown	Protein of unknown function (DUF1479)
ybgA	WP_001053305.1	S	1.55569	2.93975	Function unknown	Conserved protein
potF	WP_000126072.1	E	1.55723	2.94288	Amino acid transport and metabolism	Putrescine ABC transporter
nanM	WP_001309184.1	S	1.56124	2.95108	Function unknown	Converts alpha-N-acetylneuranimic acid (Neu5Ac) to the beta-anomer, accelerating the equilibrium between the alpha- and beta-anomers. Probably facilitates sialidase-negative bacteria to compete sucessfully for limited amounts of extracellular Neu5Ac, which is likely taken up in the beta-anomer. In addition, the rapid removal of sialic acid from solution might be advantageous to the bacterium to d…
rbsC	WP_000211858.1	G	1.56158	2.95177	Carbohydrate transport and metabolism	Ribose ABC transporter permease
csgE	WP_000833288.1	U	1.56213	2.95289	Intracellular trafficking, secretion, and vesicular transport	curli assembly protein CsgE
ygaC	WP_000281320.1	S	1.56324	2.95516	Function unknown	Protein of unknown function (DUF2002)
yibF	WP_000779792.1	O	1.56704	2.96297	Post-translational modification, protein turnover, and chaperones	Glutathione S-transferase
arcA	WP_001194358.1	T	1.57153	2.97219	Signal transduction mechanisms	two-component response regulator
gcd	WP_001306211.1	G	1.58598	3.00212	Carbohydrate transport and metabolism	Glucose dehydrogenase
yccX	WP_000048252.1	C	1.58794	3.0062	Energy production and conversion	K01512 acylphosphatase EC 3.6.1.7
yjbE	WP_000757333.1	S	1.59019	3.01088	Function unknown	Exopolysaccharide production protein YjbE
adhP	WP_000642433.1	C	1.593	3.01677	Energy production and conversion	alcohol dehydrogenase
manY	WP_000406926.1	G	1.60249	3.03666	Carbohydrate transport and metabolism	PTS system mannose fructose sorbose family IIC subunit
loiP	WP_001326497.1	O	1.60479	3.04151	Post-translational modification, protein turnover, and chaperones	peptidase
talA	WP_001003709.1	G	1.60731	3.04683	Carbohydrate transport and metabolism	Transaldolase is important for the balance of metabolites in the pentose-phosphate pathway (By similarity)
bsmA	WP_000254633.1	S	1.60922	3.05087	Function unknown	biofilm stress and motility protein A
yajO	WP_001199800.1	C	1.61039	3.05335	Energy production and conversion	aldo keto reductase
pgl	WP_000815435.1	G	1.61131	3.0553	Carbohydrate transport and metabolism	Catalyzes the hydrolysis of 6-phosphogluconolactone to 6-phosphogluconate (By similarity)
ydcF	WP_001027942.1	S	1.6127	3.05824	Function unknown	DUF218 domain
fruA	WP_000854447.1	G	1.63301	3.10159	Carbohydrate transport and metabolism	Pts system fructose-specific
yhhT	WP_001300885.1	S	1.63403	3.10378	Function unknown	transport protein
mcbR	WP_001300742.1	K	1.63806	3.11246	Transcription	Transcriptional regulator
glcC	WP_001297764.1	K	1.64095	3.11871	Transcription	DNA-binding transcriptional regulator GlcC
gstB	WP_001295292.1	O	1.64617	3.13001	Post-translational modification, protein turnover, and chaperones	Glutathione S-transferase
ybiO	WP_001267253.1	M	1.64619	3.13007	Cell wall/membrane/envelope biogenesis	MscS Mechanosensitive ion channel
ytfT	WP_010723275.1	G	1.64902	3.13621	Carbohydrate transport and metabolism	ABC transporter (Permease)
fadD	WP_000758422.1	I	1.65141	3.1414	Lipid transport and metabolism	Long-chain-fatty-acid-CoA ligase
ugpE	WP_000572177.1	P	1.66616	3.17368	Inorganic ion transport and metabolism	transporter
manZ	WP_000228655.1	G	1.67129	3.185	Carbohydrate transport and metabolism	PTS system mannose-specific transporter subunit IID
yedP	WP_000491520.1	S	1.68116	3.20687	Function unknown	Mannosyl-3-phosphoglycerate phosphatase
flxA	WP_001301033.1		1.68335	3.21172		Protein FlxA
ydcK	WP_001234042.1	S	1.68418	3.21358	Function unknown	acetyltransferase YdcK
msrB	WP_001284618.1	O	1.68852	3.22326	Post-translational modification, protein turnover, and chaperones	peptide-methionine (R)-S-oxide reductase
ydcL	WP_001261013.1	S	1.70261	3.25489	Function unknown	Lipoprotein
nanE	WP_000054239.1	G	1.70677	3.2643	Carbohydrate transport and metabolism	Converts N-acetylmannosamine-6-phosphate (ManNAc-6-P) to N-acetylglucosamine-6-phosphate (GlcNAc-6-P) (By similarity)
btuE	WP_001154168.1	O	1.70696	3.26472	Post-translational modification, protein turnover, and chaperones	Glutathione peroxidase
cpxP	WP_001223800.1	NPTU	1.70789	3.26684	Cell motility;Inorganic ion transport and metabolism;Signal transduction mechanisms;Intracellular trafficking, secretion, and vesicular transport	periplasmic
fadA	WP_000438725.1	I	1.71195	3.27604	Lipid transport and metabolism	Catalyzes the final step of fatty acid oxidation in which acetyl-CoA is released and the CoA ester of a fatty acid two carbons shorter is formed (By similarity)
yjjY	WP_001303782.1	S	1.71483	3.28259	Function unknown	NA
aceK	WP_001137220.1	T	1.71781	3.28936	Signal transduction mechanisms	Bifunctional enzyme which can phosphorylate or dephosphorylate isocitrate dehydrogenase (IDH) on a specific serine residue. This is a regulatory mechanism which enables bacteria to bypass the Krebs cycle via the glyoxylate shunt in response to the source of carbon. When bacteria are grown on glucose, IDH is fully active and unphosphorylated, but when grown on acetate or ethanol, the activity of I…
ytfJ	WP_000175279.1	S	1.72556	3.30709	Function unknown	transcriptional regulator
rcsA	WP_000104001.1	K	1.73449	3.32761	Transcription	colanic acid capsular biosynthesis activation protein A
malT	WP_000906961.1	K	1.73747	3.33449	Transcription	Positively regulates the transcription of the maltose regulon whose gene products are responsible for uptake and catabolism of malto-oligosaccharides. Binds and recognizes a DNA motif (called the malT box) 5'-GGA TG GA-3' (By similarity)
cdd	WP_000553555.1	F	1.73941	3.339	Nucleotide transport and metabolism	This enzyme scavenge exogenous and endogenous cytidine and 2'-deoxycytidine for UMP synthesis (By similarity)
ybdJ	WP_000682509.1	S	1.74103	3.34274	Function unknown	membrane
fruB	WP_000487246.1	G	1.74379	3.34915	Carbohydrate transport and metabolism	Bifunctional PTS system fructose-specific transporter subunit IIA HPr protein
yeaG	WP_001019882.1	T	1.74654	3.35552	Signal transduction mechanisms	Serine protein kinase
tam	WP_001286597.1	S	1.7482	3.3594	Function unknown	Catalyzes the S-adenosylmethionine monomethyl esterification of trans-aconitate (By similarity)
yncG	WP_000598857.1	O	1.75091	3.36572	Post-translational modification, protein turnover, and chaperones	enzyme with similarity with gst
yjgR	WP_001294573.1	S	1.75156	3.36722	Function unknown	nucleotide triphosphate hydrolase domain-containing protein
glcG	WP_000853256.1	S	1.75404	3.37303	Function unknown	Glcg protein
fadM	WP_001194534.1	S	1.75559	3.37664	Function unknown	acyl-CoA thioester hydrolase
ivbL	WP_001300753.1		1.75962	3.38609		ilv operon leader peptide. This protein is involved in control of the biosynthesis of isoleucine, leucine, and valine.
pdxI	WP_000097801.1	C	1.76058	3.38835	Energy production and conversion	aldo keto reductase
bluF	WP_001299269.1	T	1.76491	3.39852	Signal transduction mechanisms	Diguanylate phosphodiesterase
lldP	WP_001295233.1	C	1.76806	3.40596	Energy production and conversion	l-lactate permease
yfdC	WP_000368140.1	P	1.76901	3.40821	Inorganic ion transport and metabolism	transporter
ybeL	WP_001044880.1	S	1.77202	3.41532	Function unknown	alpha helical protein
yjfY	WP_000492914.1	S	1.77563	3.42388	Function unknown	UPF0379 protein yjfY
glpK	WP_000136788.1	C	1.777	3.42713	Energy production and conversion	Key enzyme in the regulation of glycerol uptake and metabolism (By similarity)
ydcU	WP_001251304.1	P	1.77901	3.43192	Inorganic ion transport and metabolism	abc transporter permease protein
yhhA	WP_000825996.1	S	1.77968	3.43351	Function unknown	Conserved protein
yqjE	WP_000785722.1	S	1.78063	3.43577	Function unknown	Inner membrane protein YqjE
narV	WP_000617115.1	C	1.78313	3.44173	Energy production and conversion	Nitrate reductase 2, gamma subunit
chiP	WP_001258819.1	M	1.78465	3.44536	Cell wall/membrane/envelope biogenesis	Outer membrane porin
yjbJ	WP_001030593.1	S	1.78549	3.44736	Function unknown	CsbD family
crl	WP_000174689.1	K	1.7863	3.44929	Transcription	Binds to the sigma-S subunit of RNA polymerase, activating expression of sigma-S-regulated genes. Stimulates RNA polymerase holoenzyme formation and may bind to several other sigma factors, such as sigma-70 and sigma-32 (By similarity)
ytfF	WP_001350569.1	S	1.78873	3.45511	Function unknown	Inner membrane protein ytfF
otsA	WP_001295646.1	G	1.79481	3.46969	Carbohydrate transport and metabolism	Catalyzes the transfer of glucose from UDP-glucose to glucose-6-phosphate to form alpha,alpha-1,1 trehalose-6-phosphate. Acts with retention of the anomeric configuration of the UDP-sugar donor
manX	WP_000150543.1	G	1.80341	3.49045	Carbohydrate transport and metabolism	pts system
yibH	WP_000364939.1	V	1.80381	3.49141	Defense mechanisms	secretion protein (HlyD
psiF	WP_001295332.1	S	1.81162	3.51036	Function unknown	phosphate starvation-inducible protein
ybaA	WP_000878140.1	S	1.8166	3.52251	Function unknown	Protein of unknown function (DUF1428)
yhjD	WP_000191237.1	S	1.81837	3.52683	Function unknown	membrAne
yccJ	WP_001143120.1	S	1.81899	3.52834	Function unknown	NA
puuA	WP_001296746.1	E	1.82158	3.53469	Amino acid transport and metabolism	glutamine synthetase
appB	WP_000460803.1	C	1.82624	3.54612	Energy production and conversion	oxidase, subunit II
gabT	WP_001087611.1	E	1.82682	3.54755	Amino acid transport and metabolism	4-aminobutyrate aminotransferase
yahK	WP_000692754.1	C	1.83613	3.57051	Energy production and conversion	alcohol dehydrogenase
rbsA	WP_000387770.1	P	1.84005	3.58022	Inorganic ion transport and metabolism	Part of the ABC transporter complex RbsABCD involved in ribose import. Responsible for energy coupling to the transport system (By similarity)
malZ	WP_000930752.1	G	1.84152	3.58388	Carbohydrate transport and metabolism	maltodextrin glucosidase
yohF	WP_000079538.1	S	1.84374	3.58939	Function unknown	Dehydrogenase
amyA	WP_001245695.1	G	1.84392	3.58983	Carbohydrate transport and metabolism	Cytoplasmic alpha-amylase
cbpM	WP_000024560.1	S	1.85156	3.6089	Function unknown	Interacts with CbpA and inhibits both the DnaJ-like co- chaperone activity and the DNA binding activity of CbpA. Together with CbpA, modulates the activity of the DnaK chaperone system. Does not inhibit the co-chaperone activity of DnaJ (By similarity)
yajI	WP_001326929.1	S	1.8519	3.60974	Function unknown	(Lipo)protein
ilvB	WP_000168475.1	E	1.85607	3.6202	Amino acid transport and metabolism	acetolactate synthase
ypfG	WP_001270542.1	S	1.8664	3.64622	Function unknown	Protein of unknown function (DUF1176)
ydhS	WP_000716950.1	S	1.86972	3.65462	Function unknown	Conserved protein with FAD NAD(P)-binding domain
clsB	WP_000650337.1	I	1.86976	3.65473	Lipid transport and metabolism	cardiolipin synthase 2
ygaM	WP_001295174.1	S	1.87044	3.65645	Function unknown	Bacterial protein of unknown function (DUF883)
dosP	WP_001360132.1	T	1.87058	3.65679	Signal transduction mechanisms	Diguanylate cyclase phosphodiesterase
tktB	WP_000087280.1	G	1.87307	3.6631	Carbohydrate transport and metabolism	transketolase (EC 2.2.1.1)
dctR	WP_000478619.1	K	1.87901	3.67822	Transcription	Regulates the expression of several genes involved in acid resistance. Required for the expression of gadA and gadBC, among others, regardless of media or growth conditions. Binds directly to the 20 bp GAD box found in the control regions of both loci
ycaD	WP_000109259.1	G	1.88336	3.68933	Carbohydrate transport and metabolism	transporter
otsB	WP_001295645.1	G	1.88392	3.69077	Carbohydrate transport and metabolism	Trehalose-6-phosphate phosphatase
gabD	WP_000772831.1	C	1.88726	3.69932	Energy production and conversion	dehydrogenase
yqjK	WP_000096091.1	S	1.89568	3.72097	Function unknown	NA
malM	WP_001326641.1	G	1.90143	3.73584	Carbohydrate transport and metabolism	maltose operon periplasmic protein
ilvN	WP_001181706.1	E	1.90662	3.74929	Amino acid transport and metabolism	Acetolactate synthase, small subunit
yhfG	WP_000736862.1	S	1.91026	3.75878	Function unknown	uncharacterized protein yhfG
yehY	WP_000220837.1	P	1.91152	3.76206	Inorganic ion transport and metabolism	Inner membrane ABC transporter permease protein YehY
ynaJ	WP_000605090.1	S	1.92133	3.78771	Function unknown	membrAne
pstS	WP_000867146.1	P	1.92784	3.80486	Inorganic ion transport and metabolism	Part of the ABC transporter complex PstSACB involved in phosphate import (By similarity)
malP	WP_000081909.1	G	1.92869	3.80709	Carbohydrate transport and metabolism	Phosphorylase is an important allosteric enzyme in carbohydrate metabolism. Enzymes from different sources differ in their regulatory mechanisms and in their natural substrates. However, all known phosphorylases share catalytic and structural properties (By similarity)
chbC	WP_000073041.1	G	1.9336	3.82007	Carbohydrate transport and metabolism	PTS system N,N'-diacetylchitobiose-specific transporter subunit IIC
ydiZ	WP_000146159.1	S	1.95948	3.88923	Function unknown	Uncharacterized protein ydiZ
yhjG	WP_001296794.1	M	1.96429	3.9022	Cell wall/membrane/envelope biogenesis	AsmA family
agp	WP_001044279.1	G	1.97483	3.93081	Carbohydrate transport and metabolism	glucose-1-phosphatase inositol phosphatase
poxB	WP_000815337.1	C	1.97818	3.93997	Energy production and conversion	Pyruvate dehydrogenase
ygdI	WP_000750398.1	S	1.98464	3.95764	Function unknown	(Lipo)protein
yehZ	WP_001130308.1	E	2.00488	4.01356	Amino acid transport and metabolism	(ABC) transporter
kgtP	WP_000841103.1	G	2.00722	4.02007	Carbohydrate transport and metabolism	Metabolite H symporter, major facilitator superfamily (MFS)
ymgA	WP_000858002.1	S	2.01398	4.03894	Function unknown	Probably a connector protein for RcsB C regulation of biofilm formation, providing additional signal input into the two- component signaling pathway. May serve to stimulate biofilm maturation, probably via the Rcs phosphorelay. Mild overexpression at 16 degrees Celsius increases the production of colanic acid, an exopolysaccharide and matrix component, and reduces adhesive curli fimbriae expressi…
aceB	WP_000138905.1	C	2.01513	4.04218	Energy production and conversion	Malate synthase
puuD	WP_001300506.1	E	2.03361	4.09428	Amino acid transport and metabolism	peptidase C26
yqjG	WP_000531213.1	O	2.03974	4.11171	Post-translational modification, protein turnover, and chaperones	Glutathione S-transferase
hdhA	WP_000483353.1	S	2.04813	4.1357	Function unknown	7alpha-hydroxysteroid dehydrogenase
yceK	WP_001237205.1	S	2.05185	4.14637	Function unknown	(Lipo)protein
mdtE	WP_001081984.1	M	2.0572	4.16177	Cell wall/membrane/envelope biogenesis	Part of a multidrug resistance efflux system that confers resistance to compounds such as rhodamine 6G, erythromycin, doxorubicin, ethidium bromide, TPP, SDS, deoxycholate, crystal violet and benzalkonium
alaE	WP_000492656.1	U	2.07426	4.21127	Intracellular trafficking, secretion, and vesicular transport	Exports L-alanine (By similarity)
narU	WP_001207901.1	G	2.07694	4.2191	Carbohydrate transport and metabolism	Nitrite extrusion protein
fic	WP_001280641.1	D	2.09655	4.27687	Cell cycle control, cell division, chromosome partitioning	cell filamentation protein
yagS	WP_000643333.1	F	2.10177	4.29236	Nucleotide transport and metabolism	Molybdopterin dehydrogenase FAD-binding
pspD	WP_001295585.1	O	2.10798	4.31089	Post-translational modification, protein turnover, and chaperones	Peripheral inner membrane phage-shock protein
pspC	WP_000907387.1	K	2.10811	4.31125	Transcription	phage shock protein C
narW	WP_001166353.1	C	2.11463	4.33077	Energy production and conversion	Respiratory nitrate reductase 2 delta chain
dps	WP_000100800.1	P	2.12201	4.35299	Inorganic ion transport and metabolism	During stationary phase, binds the chromosome non- specifically, forming a highly ordered and stable dps-DNA co- crystal within which chromosomal DNA is condensed and protected from diverse damages. It protects DNA from oxidative damage by sequestering intracellular Fe(2 ) ion and storing it in the form of Fe(3 ) oxyhydroxide mineral, which can be released after reduction. One hydrogen peroxide o…
yfcG	WP_000566471.1	O	2.12241	4.3542	Post-translational modification, protein turnover, and chaperones	Glutathione S-transferase
treF	WP_000934216.1	G	2.12273	4.35516	Carbohydrate transport and metabolism	Provides the cells with the ability to utilize trehalose at high osmolarity by splitting it into glucose molecules that can subsequently be taken up by the phosphotransferase-mediated uptake system (By similarity)
lhgO	WP_000271909.1	C	2.13615	4.39588	Energy production and conversion	Hydroxyglutarate oxidase
glcF	WP_001194661.1	C	2.14263	4.41567	Energy production and conversion	Glycolate oxidase iron-sulfur subunit
bfr	WP_000675504.1	P	2.14395	4.4197	Inorganic ion transport and metabolism	Iron-storage protein
prpE	WP_000010288.1	I	2.15525	4.45446	Lipid transport and metabolism	synthetase
yagR	WP_000667026.1	F	2.16551	4.48624	Nucleotide transport and metabolism	Xanthine dehydrogenase
spy	WP_001228984.1	NPTU	2.16723	4.4916	Cell motility;Inorganic ion transport and metabolism;Signal transduction mechanisms;Intracellular trafficking, secretion, and vesicular transport	Periplasmic protein
msyB	WP_000180056.1	S	2.17177	4.50575	Function unknown	Acidic protein msyB
ydcJ	WP_000013789.1	S	2.18458	4.54595	Function unknown	cytoplasmic protein
tnaA	WP_001295247.1	E	2.19501	4.57894	Amino acid transport and metabolism	L-tryptophan indole-lyase
lsrB	WP_000172465.1	P	2.19756	4.58703	Inorganic ion transport and metabolism	Part of the ABC transporter complex LsrABCD involved in autoinducer 2 (AI-2) import. Binds AI-2 and delivers it to the LsrC and LsrD permeases
curA	WP_000531462.1	S	2.19886	4.59116	Function unknown	alcohol dehydrogenase
sodC	WP_001296937.1	P	2.20081	4.59738	Inorganic ion transport and metabolism	Destroys radicals which are normally produced within the cells and which are toxic to biological systems (By similarity)
lsrD	WP_001222721.1	G	2.20154	4.59971	Carbohydrate transport and metabolism	Part of the ABC transporter complex LsrABCD involved in autoinducer 2 (AI-2) import. Probably responsible for the translocation of the substrate across the membrane
fadI	WP_000531952.1	I	2.20826	4.62118	Lipid transport and metabolism	Catalyzes the final step of fatty acid oxidation in which acetyl-CoA is released and the CoA ester of a fatty acid two carbons shorter is formed (By similarity)
yodD	WP_000844800.1	S	2.20906	4.62374	Function unknown	cellular response to acidity
elaB	WP_000070621.1	S	2.20966	4.62567	Function unknown	Conserved protein
ytfK	WP_000689228.1	S	2.21097	4.62986	Function unknown	Protein of unknown function (DUF1107)
ybdK	WP_001130654.1	S	2.24137	4.72845	Function unknown	ATP-dependent carboxylate-amine ligase (By similarity)
lamB	WP_000973663.1	G	2.2501	4.75715	Carbohydrate transport and metabolism	Involved in the transport of maltose and maltodextrins (By similarity)
cspD	WP_000410785.1	K	2.25381	4.76941	Transcription	Cold shock protein
glgS	WP_000350095.1	G	2.26095	4.79306	Carbohydrate transport and metabolism	Involved in glycogen synthesis. May be involved in glycogen priming (By similarity)
narZ	WP_000040458.1	C	2.2667	4.8122	Energy production and conversion	Nitrate reductase 2 alpha
fadJ	WP_000426176.1	I	2.27773	4.84913	Lipid transport and metabolism	Catalyzes the formation of a hydroxyacyl-CoA by addition of water on enoyl-CoA. Also exhibits 3-hydroxyacyl-CoA epimerase and 3-hydroxyacyl-CoA dehydrogenase activities (By similarity)
malE	WP_000695387.1	G	2.2933	4.90176	Carbohydrate transport and metabolism	maltose ABC transporter periplasmic protein
yciE	WP_001079505.1	S	2.30303	4.93493	Function unknown	transition metal ion binding
csgF	WP_001264088.1	U	2.30396	4.9381	Intracellular trafficking, secretion, and vesicular transport	Curli production assembly transport component, CsgF
ggt	WP_000595082.1	E	2.30422	4.939	Amino acid transport and metabolism	Gamma-glutamyltranspeptidase (EC 2.3.2.2)
yciF	WP_001056490.1	S	2.31459	4.97463	Function unknown	response to DNA damage stimulus
osmC	WP_000152305.1	O	2.31475	4.97518	Post-translational modification, protein turnover, and chaperones	Osmotically inducible protein
yhcO	WP_001029013.1	K	2.32142	4.99824	Transcription	(Barnase) inhibitor
ybhP	WP_001113348.1	S	2.32843	5.02257	Function unknown	Endonuclease Exonuclease phosphatase
gadE	WP_000576690.1	K	2.33643	5.05053	Transcription	Regulates the expression of several genes involved in acid resistance. Required for the expression of gadA and gadBC, among others, regardless of media or growth conditions. Binds directly to the 20 bp GAD box found in the control regions of both loci
aceA	WP_000857856.1	C	2.3397	5.06198	Energy production and conversion	Isocitrate lyase
yhbO	WP_000037608.1	S	2.34985	5.09772	Function unknown	Intracellular protease, PfpI family
yqeF	WP_000656030.1	I	2.35101	5.10182	Lipid transport and metabolism	Catalyzes the final step of fatty acid oxidation in which acetyl-CoA is released and the CoA ester of a fatty acid two carbons shorter is formed (By similarity)
lsrG	WP_000558527.1	S	2.35629	5.12053	Function unknown	Involved in the degradation of phospho-AI-2, thereby terminating induction of the lsr operon and closing the AI-2 signaling cycle. Catalyzes the cleavage of phosphorylated 4,5- dihydroxy-2,3-pentanedione (P-DPD) to 2-phosphoglycolic acid (PG) and another three-carbon compound
rclA	WP_001046307.1	C	2.36097	5.13716	Energy production and conversion	pyridine nucleotide-disulfide oxidoreductase
sra	WP_000841554.1	J	2.37124	5.17387	Translation, ribosomal structure and biogenesis	Although this protein associates with the 30S subunit of the ribosome it is not considered to be a bona fide ribosomal protein
yeaQ	WP_000512153.1	S	2.3725	5.17837	Function unknown	Transglycosylase-associated protein
ppsA	WP_000069375.1	G	2.37388	5.18334	Carbohydrate transport and metabolism	Catalyzes the phosphorylation of pyruvate to phosphoenolpyruvate (By similarity)
azuC	WP_010723106.1		2.38276	5.21535		Uncharacterized protein AzuC
phoH	WP_000258765.1	T	2.40052	5.27995	Signal transduction mechanisms	phosphate starvation-inducible protein
malG	WP_001252058.1	G	2.40208	5.28565	Carbohydrate transport and metabolism	transporter, permease
ycgB	WP_000190854.1	S	2.42176	5.35825	Function unknown	SpoVR family
osmB	WP_000498253.1	M	2.42775	5.38055	Cell wall/membrane/envelope biogenesis	osmotically inducible lipoprotein
pspB	WP_001274963.1	S	2.4323	5.39753	Function unknown	phage shock protein B
ygaU	WP_000522415.1	S	2.44179	5.43317	Function unknown	LysM domain BON superfamily protein
malS	WP_000761225.1	G	2.46011	5.50259	Carbohydrate transport and metabolism	Periplasmic alpha-amylase
yohC	WP_001295454.1	S	2.46786	5.53223	Function unknown	inner membrane protein yohC
ecnB	WP_000239596.1	S	2.46942	5.53823	Function unknown	Entericidin B
bdm	WP_000495771.1	S	2.48559	5.60064	Function unknown	biofilm-dependent modulation protein
ymgE	WP_001310727.1	S	2.49154	5.62379	Function unknown	Transglycosylase associated protein
narY	WP_000702535.1	C	2.51103	5.70026	Energy production and conversion	nitrate reductase
ybaY	WP_000779842.1	S	2.53642	5.80146	Function unknown	Glycoprotein polysaccharide metabolism
ivy	WP_000532698.1	S	2.54422	5.83292	Function unknown	inhibitor of vertebrate lysozyme
hcaR	WP_000423261.1	K	2.55062	5.85886	Transcription	Transcriptional regulator
pspA	WP_000511025.1	KT	2.55424	5.87359	Transcription;Signal transduction mechanisms	Phage shock protein A
yegS	WP_000807348.1	I	2.56502	5.91762	Lipid transport and metabolism	the in vivo substrate is
yegP	WP_001350529.1	S	2.57202	5.94641	Function unknown	UPF0339 protein
ahr	WP_001309160.1	C	2.59055	6.02327	Energy production and conversion	alcohol dehydrogenase
hchA	WP_000218212.1	O	2.59982	6.06213	Post-translational modification, protein turnover, and chaperones	Functions as a holding molecular chaperone (holdase) which stabilizes unfolding intermediates and rapidly releases them in an active form once stress has abated. Plays an important role in protecting cells from severe heat shock and starvation, as well as in acid resistance of stationary-phase cells. It catalyzes the conversion of methylglyoxal (MG) to D-lactate in a single glutathione (GSH)-inde…
actP	WP_000832573.1	S	2.60723	6.09334	Function unknown	solute symporter
acs	WP_000078239.1	I	2.6082	6.09741	Lipid transport and metabolism	Catalyzes the conversion of acetate into acetyl-CoA (AcCoA), an essential intermediate at the junction of anabolic and catabolic pathways. AcsA undergoes a two-step reaction. In the first half reaction, AcsA combines acetate with ATP to form acetyl-adenylate (AcAMP) intermediate. In the second half reaction, it can then transfer the acetyl group from AcAMP to the sulfhydryl group of CoA, forming …
yghA	WP_000018760.1	S	2.6148	6.12536	Function unknown	short-chain dehydrogenase reductase
dosC	WP_000426292.1	T	2.61741	6.13646	Signal transduction mechanisms	Diguanylate cyclase
yagT	WP_000070700.1	C	2.62592	6.17279	Energy production and conversion	isoquinoline 1-oxidoreductase (Alpha subunit)
lsrF	WP_000774165.1	G	2.63204	6.19904	Carbohydrate transport and metabolism	Could be involved in the degradation of phospho-AI-2, thereby terminating induction of the lsr operon and closing the AI-2 signaling cycle
yigI	WP_001277142.1	Q	2.63231	6.20017	Secondary metabolites biosynthesis, transport, and catabolism	Thioesterase superfamily protein
nagC	WP_000187594.1	K	2.64	6.2333	Transcription	n-acetylglucosamine repressor
yphA	WP_001094726.1	S	2.6477	6.26669	Function unknown	inner membrane protein yphA
lsrK	WP_000113108.1	G	2.67039	6.36599	Carbohydrate transport and metabolism	Catalyzes the phosphorylation of autoinducer 2 (AI-2) to phospho-AI-2, which subsequently inactivates the transcriptional regulator LsrR and leads to the transcription of the lsr operon. Phosphorylates the ring-open form of 4,5-dihydroxy-2,3- pentanedione (DPD), which is the precursor to all AI-2 signaling molecules, at the C5 position (By similarity)
ydcI	WP_000414567.1	K	2.68094	6.41274	Transcription	transcriptional regulator
ydeJ	WP_001024746.1	S	2.70403	6.5162	Function unknown	Competence damage-inducible protein A
aidB	WP_001350567.1	I	2.73017	6.63533	Lipid transport and metabolism	acyl-CoA dehydrogenase
prpR	WP_000941041.1	K	2.73313	6.64898	Transcription	propionate catabolism operon regulatory protein
patA	WP_001301395.1	E	2.75359	6.74393	Amino acid transport and metabolism	Catalyzes the aminotransferase reaction from putrescine to 2-oxoglutarate, leading to glutamate and 4-aminobutanal, which spontaneously cyclizes to form 1-pyrroline. Is also able to transaminate cadaverine and, in lower extent, spermidine, but not ornithine (By similarity)
katE	WP_000077872.1	P	2.75445	6.74793	Inorganic ion transport and metabolism	catalase
ychH	WP_000823885.1	S	2.77723	6.85537	Function unknown	transcription activated by CRP (cyclic AMP receptor protein), a global transcription factor involved in regulation of metabolism in enteric bacteria
fbaB	WP_000129551.1	G	2.78308	6.8832	Carbohydrate transport and metabolism	fructose-bisphosphate aldolase
prr	WP_001163872.1	C	2.78354	6.88539	Energy production and conversion	dehydrogenase
yahO	WP_000691956.1	S	2.79077	6.91998	Function unknown	uncharacterized protein yahO
yjcH	WP_001014565.1	S	2.85527	7.2364	Function unknown	Inner membrane protein yjcH
lsrA	WP_001194860.1	G	2.86491	7.28489	Carbohydrate transport and metabolism	Part of the ABC transporter complex LsrABCD involved in autoinducer 2 (AI-2) import. Responsible for energy coupling to the transport system
ydcV	WP_000555458.1	P	2.91742	7.55493	Inorganic ion transport and metabolism	binding-protein-dependent transport systems inner membrane component
yebV	WP_001295499.1	S	2.91768	7.55631	Function unknown	Protein of unknown function (DUF1480)
yiaG	WP_000455798.1	K	2.94921	7.72324	Transcription	Transcriptional regulator
ycaC	WP_000165879.1	Q	3.0105	8.05843	Secondary metabolites biosynthesis, transport, and catabolism	Isochorismatase
phnB	WP_001131339.1	S	3.04814	8.27143	Function unknown	phnB protein
pspG	WP_000891404.1	S	3.10592	8.60944	Function unknown	phage shock protein G
hdeD	WP_000965672.1	S	3.11164	8.64365	Function unknown	Acid-resistance membrane protein
lsrR	WP_000154342.1	K	3.11415	8.65868	Transcription	Transcriptional regulator
osmY	WP_001295748.1	S	3.12995	8.75402	Function unknown	Periplasmic protein
yhdV	WP_000825639.1	M	3.13807	8.80347	Cell wall/membrane/envelope biogenesis	membrane lipoprotein
aldA	WP_000115943.1	C	3.15355	8.89845	Energy production and conversion	dehydrogenase
ybgS	WP_000784351.1	S	3.1598	8.93703	Function unknown	homeobox protein
malF	WP_001297290.1	G	3.16934	8.99635	Carbohydrate transport and metabolism	Maltose transporter membrane protein
ytjA	WP_000490275.1	S	3.19943	9.18596	Function unknown	Protein of unknown function (DUF1328)
yhiD	WP_001296814.1	P	3.20923	9.24855	Inorganic ion transport and metabolism	Mg(2 ) transport ATPase
yibI	WP_000479624.1	S	3.21219	9.26759	Function unknown	Protein of unknown function (DUF3302)
csiD	WP_000993126.1	Q	3.2176	9.30239	Secondary metabolites biosynthesis, transport, and catabolism	May be involved in the control of utilization of gamma- aminobutyric acid (By similarity)
prpD	WP_001275859.1	S	3.23666	9.42607	Function unknown	2-methylcitrate dehydratase
ydcT	WP_000220396.1	E	3.25973	9.57801	Amino acid transport and metabolism	Part of the ABC transporter complex PotABCD involved in spermidine putrescine import. Responsible for energy coupling to the transport system (By similarity)
yohP	WP_000691708.1		3.27174	9.65808		Uncharacterized membrane protein YohP
ydeI	WP_000671737.1	S	3.28914	9.77529	Function unknown	single-species biofilm formation on inanimate substrate
ybdR	WP_000646173.1	C	3.33054	10.0598	Energy production and conversion	Dehydrogenase
fadH	WP_000121433.1	C	3.45689	10.9807	Energy production and conversion	2,4-dienoyl-coA reductase
malK	WP_000179165.1	G	3.47815	11.1436	Carbohydrate transport and metabolism	(ABC) transporter
glcE	WP_000943100.1	C	3.49693	11.2897	Energy production and conversion	glycolate oxidase FAD binding subunit
prpC	WP_001285927.1	C	3.50788	11.3757	Energy production and conversion	citrate synthase
ydcS	WP_000047424.1	G	3.54832	11.6991	Carbohydrate transport and metabolism	extracellular solute-binding protein, family 1
glcD	WP_000026117.1	C	3.60495	12.1674	Energy production and conversion	FAD linked oxidase
yciG	WP_000807651.1	S	3.67795	12.7989	Function unknown	Escherichia coli IMT2125 genomic chromosome, IMT2125
fadE	WP_000973083.1	I	3.69348	12.9375	Lipid transport and metabolism	acyl-CoA dehydrogenase
hdeA	WP_000756550.1	O	3.77714	13.7098	Post-translational modification, protein turnover, and chaperones	Required for optimal acid stress protection. Exhibits a chaperone-like activity only at pH below 3 by suppressing non- specifically the aggregation of denaturated periplasmic proteins. Important for survival of enteric bacteria in the acidic environment of the host stomach. Also promotes the solubilization at neutral pH of proteins that had aggregated in their presence at acidic pHs. May cooperat…
hdeB	WP_001298717.1	S	3.78434	13.7784	Function unknown	Acid-resistance protein
aldB	WP_000183980.1	C	3.8323	14.2442	Energy production and conversion	dehydrogenase
fadB	WP_000965936.1	I	4.18776	18.2239	Lipid transport and metabolism	Catalyzes the formation of a hydroxyacyl-CoA by addition of water on enoyl-CoA. Also exhibits 3-hydroxyacyl-CoA epimerase and 3-hydroxyacyl-CoA dehydrogenase activities (By similarity)
ymdF	WP_001273658.1	S	4.33587	20.1943	Function unknown	Escherichia coli IMT2125 genomic chromosome, IMT2125
gadC	WP_000246019.1	E	4.51043	22.7916	Amino acid transport and metabolism	Involved in glutamate-dependent acid resistance. Imports glutamate inside the cell while simultaneously exporting to the periplasm the GABA produced by GadA and GadB. The gad system helps to maintain a near-neutral intracellular pH when cells are exposed to extremely acidic conditions. The ability to survive transit through the acidic conditions of the stomach is essential for successful coloniza…
rmf	WP_000828648.1	J	4.55623	23.5267	Translation, ribosomal structure and biogenesis	During stationary phase, converts 70S ribosomes to an inactive dimeric form (100S ribosomes) (By similarity)
gadB	WP_000358930.1	E	4.62401	24.6585	Amino acid transport and metabolism	Converts glutamate to gamma-aminobutyrate (GABA), consuming one intracellular proton in the reaction. The gad system helps to maintain a near-neutral intracellular pH when cells are exposed to extremely acidic conditions. The ability to survive transit through the acidic conditions of the stomach is essential for successful colonization of the mammalian host by commensal and pathogenic bacteria
mtlR	WP_000228269.1	K	4.63855	24.9082	Transcription	Mannitol repressor
nagA	WP_000271153.1	G	4.69202	25.8487	Carbohydrate transport and metabolism	GlcNAc 6-P deacetylase
ydeM	WP_001301030.1	S	4.72337	26.4166	Function unknown	radical SAM domain protein
ydeN	WP_001295684.1	P	4.76415	27.174	Inorganic ion transport and metabolism	Sulfatase
prpB	WP_000052206.1	G	4.9149	30.1671	Carbohydrate transport and metabolism	2-methylisocitrate lyase
gadA	WP_000372240.1	E	5.02615	32.5853	Amino acid transport and metabolism	Converts glutamate to gamma-aminobutyrate (GABA), consuming one intracellular proton in the reaction. The gad system helps to maintain a near-neutral intracellular pH when cells are exposed to extremely acidic conditions. The ability to survive transit through the acidic conditions of the stomach is essential for successful colonization of the mammalian host by commensal and pathogenic bacteria
nagE	WP_001023093.1	G	5.95944	62.2258	Carbohydrate transport and metabolism	pts system
mtlD	WP_000645439.1	G	6.15973	71.493	Carbohydrate transport and metabolism	mannitol-1-phosphate 5-dehydrogenase
nagB	WP_001237072.1	G	6.39376	84.0839	Carbohydrate transport and metabolism	Catalyzes the reversible isomerization-deamination of glucosamine 6-phosphate (GlcN6P) to form fructose 6-phosphate (Fru6P) and ammonium ion (By similarity)
mtlA	WP_000093247.1	G	8.07463	269.591	Carbohydrate transport and metabolism	PTS system mannitol-specific transporter subunit
