# Supplementary material for: Glucose consumption rate-dependent transcriptome profiling of Escherichia coli provides insight on performance as microbial factories
Source: Microb Cell Fact. 2022 Sep 14;21:189. doi: 10.1186/s12934-022-01909-y (PMC9472385; doi:10.1186/s12934-022-01909-y)
Supplement: Supplementary file 5 — Additional file 5: Supplementary table 3 List of differentially expressed genes when performing pair-wise comparison of transcriptomes from strain in this study. [file 12934_2022_1909_MOESM5_ESM.xlsx]

## Sheet: WG_gene_list
Gene_name	locus_tag	log_ratio	Fold-Change	COG_class	COG_class_def	Protein_function	bnumber	TFs
nac	WP_001011462.1	-3.29864	-9.83988	K	Transcription	Transcriptional regulator, LysR family	b1988	FNR;Fur;Nac;NtrC;rpoN
rutB	WP_001393558.1	-2.75955	-6.77186	F	Nucleotide transport and metabolism	In vivo, quickly hydrolyzes the ureidoacrylate peracid to avoid toxicity, but can also hydrolyzes ureidoacrylate that is formed spontaneously from ureidoacrylate peracid. One of the products of hydrolysis, carbamate, hydrolyzes spontaneously, thereby releasing one of the pyrimidine rings nitrogen atoms as ammonia and one of its carbons as CO2 (By similarity)	b1011	ArcA;NtrC;PhoP;RutR;rpoN
mqo	WP_000758077.1	-2.75065	-6.73022	C	Energy production and conversion	malate dehydrogenase (quinone)	b2210
glnK	WP_000780338.1	-2.40245	-5.287	E	Amino acid transport and metabolism	nitrogen regulatory protein PII	b0450	FNR;FNR;Fur;Fur;GadX;NtrC;rpoN
amtB	WP_000685029.1	-2.31988	-4.99291	P	Inorganic ion transport and metabolism	Ammonium transporter	b0451	FNR;FNR;Fur;Fur;GadX;NtrC;rpoN
rutA	WP_001326839.1	-2.1932	-4.57319	F	Nucleotide transport and metabolism	Catalyzes the pyrimidine ring opening between N-3 and C- 4 by an unusual flavin hydroperoxide-catalyzed mechanism to yield ureidoacrylate peracid. It cleaves pyrmidine rings directly by adding oxygen atoms, making a toxic ureidoacrylate peracid product which can be spontaneously reduced to ureidoacrylate (By similarity)	b1012	ArcA;NtrC;PhoP;RutR;rpoN
gltF	WP_000465371.1	-2.05592	-4.15809	G	Carbohydrate transport and metabolism	Involved in induction of the so-called NTR enzymes in response to nitrogen deprivation, as well as in glutamate biosynthesis. May mediate the glutamate-dependent repression of the GLT operon	b3214	AdiY;ArgR;CRP;FNR;Fur;GadE;HdfR;IHF;Lrp;Nac;rpoS,;rpoD
aroF	WP_001168037.1	-2.0087	-4.0242	E	Amino acid transport and metabolism	Stereospecific condensation of phosphoenolpyruvate (PEP) and D-erythrose-4-phosphate (E4P) giving rise to 3-deoxy-D- arabino-heptulosonate-7-phosphate (DAHP) (By similarity)	b2601	SoxR;TyrR;rpoD
ghoS	WP_000398619.1	-1.93418	-3.82161			Endoribonuclease antitoxin GhoS (EC 3.1.-.-) (Antitoxin GhoS)	b4128
wcaA	WP_000794699.1	-1.91588	-3.77343	M	Cell wall/membrane/envelope biogenesis	Glycosyl transferase	b2059	RcsAB;rpoD
wzc	WP_000137196.1	-1.9074	-3.75133	D	Cell cycle control, cell division, chromosome partitioning	tyrosine-protein kinase	b2060	RcsAB;rpoE;rpoD
yhbV	WP_001301318.1	-1.84066	-3.58175	O	Post-translational modification, protein turnover, and chaperones	Peptidase U32	b3159
gadW	WP_000149999.1	-1.8266	-3.54699	K	Transcription	Transcriptional regulator	b3515	FNR;GadE;GadW;GadX;GadX;H-NS;PhoB;PhoP;RutR;SdiA;YdeO;rpoS
ydfZ	WP_000214712.1	-1.82602	-3.54558	S	Function unknown	selenium carrying protein	b1541
fcl	WP_000043654.1	-1.82597	-3.54546	M	Cell wall/membrane/envelope biogenesis	GDP-fucose synthetase	b2052
cnu	WP_000217950.1	-1.79964	-3.48133	S	Function unknown	OriC-binding nucleoid-associated protein	b1625
yedL	WP_000494172.1	-1.79462	-3.46925	K	Transcription	N-acetyltransferase activity	b1932
gadE	WP_000576690.1	-1.76468	-3.39799	K	Transcription	Regulates the expression of several genes involved in acid resistance. Required for the expression of gadA and gadBC, among others, regardless of media or growth conditions. Binds directly to the 20 bp GAD box found in the control regions of both loci	b3512	ArcA;CRP;EvgA;FliZ;GadE;GadW;GadX;H-NS;PhoP;YdeO;rpoS;rpoD
tyrA	WP_000225229.1	-1.72164	-3.29812	E	Amino acid transport and metabolism	Bifunctional chorismate mutase prephenate dehydrogenase	b2600	SoxR;TyrR;rpoD
gmd	WP_000048190.1	-1.71432	-3.28143	M	Cell wall/membrane/envelope biogenesis	GDPmannose 4,6-dehydratase	b2053
cbl	WP_001011008.1	-1.67872	-3.20145	K	Transcription	Transcriptional regulator	b1987	CysB;NtrC;rpoD
endA	WP_000286500.1	-1.67177	-3.18605	L	Replication, recombination and repair	endonuclease I	b2945
ydjY	WP_000939212.1	-1.66732	-3.17624	S	Function unknown	uncharacterized protein ydjY	b1751
yfjM	WP_000502050.1	-1.62542	-3.08531	S	Function unknown	Protein of unknown function (DUF1524)	b2629
mdtF	WP_000024872.1	-1.61536	-3.06388	V	Defense mechanisms	Resistance protein	b3514	CRP;EvgA;FliZ;GadE;GadW;GadX;H-NS;YdeO;rpoS;rpoD
yhcA	WP_001311157.1	-1.61227	-3.05732	O	Post-translational modification, protein turnover, and chaperones	chaperone protein	b3215
ttdT	WP_000804973.1	-1.60006	-3.03156	P	Inorganic ion transport and metabolism	transporter	b3063	Dan;rpoD
manC	WP_000079274.1	-1.58697	-3.00417	M	Cell wall/membrane/envelope biogenesis	mannose-1-phosphate guanylyltransferase	b2049
ybaT	WP_000982172.1	-1.58509	-3.00027	E	Amino acid transport and metabolism	amino acid	b0486	GadX;rpoS
bhsA	WP_000800153.1	-1.5844	-2.99884	M	Cell wall/membrane/envelope biogenesis	Reduces the permeability of the outer membrane to copper. Seems to be involved in the regulation of biofilm formation. May decrease biofilm formation by repressing cell-cell interaction and cell surface interaction	b1112	CRP;ComR;rpoE;rpoD
wza	WP_000978094.1	-1.56427	-2.95727	M	Cell wall/membrane/envelope biogenesis	polysaccharide export protein	b2062	RcsAB;rpoE;rpoD
hdeB	WP_001298717.1	-1.54477	-2.91757	S	Function unknown	Acid-resistance protein	b3509	FliZ;GadE;GadW;GadW;GadX;GadX;H-NS;Lrp;MarA;PhoP;RcsB;TorR;rpoS,;rpoD,;rpoD,;rpoS
glsA1	WP_000883034.1	-1.5286	-2.88506	E	Amino acid transport and metabolism	glutaminase EC 3.5.1.2	b0485
ybcI	WP_001143542.1	-1.49867	-2.82581	S	Function unknown	inner membrane protein YbcI	b0527
mdtE	WP_001081984.1	-1.48944	-2.8078	M	Cell wall/membrane/envelope biogenesis	Part of a multidrug resistance efflux system that confers resistance to compounds such as rhodamine 6G, erythromycin, doxorubicin, ethidium bromide, TPP, SDS, deoxycholate, crystal violet and benzalkonium	b3513	CRP;EvgA;FliZ;GadE;GadW;GadX;H-NS;YdeO;rpoS;rpoD
ilvM	WP_000983255.1	-1.48837	-2.80572	E	Amino acid transport and metabolism	Acetolactate synthase 2 regulatory subunit	b3769	IHF;IHF;Lrp;rpoD
yhbU	WP_001311152.1	-1.48522	-2.7996	O	Post-translational modification, protein turnover, and chaperones	Peptidase U32	b3158
yhdX	WP_000019655.1	-1.45923	-2.74962	E	Amino acid transport and metabolism	amino acid ABC transporter	b3269	NtrC;rpoN
yliE	WP_001360263.1	-1.45651	-2.74444	T	Signal transduction mechanisms	GGDEF family	b0833
nadB	WP_001094491.1	-1.40324	-2.64495	H	Coenzyme transport and metabolism	l-aspartate oxidase	b2574	NadR;rpoD
gadX	WP_001191059.1	-1.40174	-2.6422	K	Transcription	transcriptional regulator	b3516	AdiY;ArcA;CRP;FNR;Fis;GadE;GadE-RcsB;GadW;GadW;GadX;H-NS;PhoB;RcsB;RutR;TorR;rpoS;rpoS,;rpoD,;rpoS,;rpoD
argO	WP_000493352.1	-1.38667	-2.61474	E	Amino acid transport and metabolism	Involved in the export of arginine. Important to control the intracellular level of arginine and the correct balance between arginine and lysine (By similarity)	b2923	ArgP;Lrp;rpoD
flu	WP_000820410.1	-1.34927	-2.54784	MU	Cell wall/membrane/envelope biogenesis;Intracellular trafficking, secretion, and vesicular transport	antigen 43	b2000	OxyR;rpoD
hdeD	WP_000965672.1	-1.34912	-2.54757	S	Function unknown	Acid-resistance membrane protein	b3511	GadE;GadX;H-NS;PhoP;RcsB;rpoS,;rpoD
yeeR	WP_001350525.1	-1.33698	-2.52622	S	Function unknown	Inner membrane protein YeeR	b2001
glnL	WP_000190577.1	-1.28304	-2.43351	T	Signal transduction mechanisms	Signal transduction histidine kinase, nitrogen specific	b3869	CRP;CRP;Fis;NtrC;NtrC;rpoN;rpoD
guaB	WP_001299507.1	-1.27197	-2.4149	F	Nucleotide transport and metabolism	Catalyzes the conversion of inosine 5'-phosphate (IMP) to xanthosine 5'-phosphate (XMP), the first committed and rate- limiting step in the de novo synthesis of guanine nucleotides, and therefore plays an important role in the regulation of cell growth (By similarity)	b2508	CRP;DnaA;Fis;PurR;rpoD
fis	WP_000462905.1	-1.26553	-2.40416	K	Transcription	Activates ribosomal RNA transcription. Plays a direct role in upstream activation of rRNA promoters (By similarity)	b3261	CRP;CRP;Fis;IHF;rpoD
rhlE	WP_000007101.1	-1.2604	-2.39562	L	Replication, recombination and repair	ATP-dependent RNA helicase	b0797
entD	WP_001749708.1	-1.23199	-2.3489	H	Coenzyme transport and metabolism	Catalyzes the transfer of the 4'-phosphopantetheine moiety from coenzyme A to apo-domains of both EntB (an ArCP domain) and EntF (a PCP domain). Plays an essential role in the assembly of the enterobactin	b0583	CRP;Fur;rpoD
fimB	WP_000790583.1	-1.2266	-2.34014	L	Replication, recombination and repair	type 1 fimbriae regulatory protein	b4312	BasR;H-NS;IHF;NagC;NanR;rpoD
yqhD	WP_001058802.1	-1.21568	-2.3225	C	Energy production and conversion	alcohol dehydrogenase	b3011	YqhC;rpoD
yhcC	WP_001299745.1	-1.20857	-2.31108	S	Function unknown	radical SAM protein	b3211
ydjX	WP_001300395.1	-1.20828	-2.31062	S	Function unknown	UPF0043 membrane protein ydjX	b1750
caiB	WP_000349936.1	-1.20433	-2.3043	C	Energy production and conversion	Catalyzes the reversible transfer of the CoA moiety from gamma-butyrobetainyl-CoA to L-carnitine to generate L-carnitinyl- CoA and gamma-butyrobetaine. Is also able to catalyze the reversible transfer of the CoA moiety from gamma-butyrobetainyl- CoA or L-carnitinyl-CoA to crotonobetaine to generate crotonobetainyl-CoA (By similarity)	b0038	ArcA;CRP;CaiF;FNR;H-NS;rpoD
blr	WP_001300888.1	-1.20273	-2.30175	S	Function unknown	beta-lactam resistance protein	b4409	rpoS
intS	WP_000958671.1	-1.20163	-2.29999	L	Replication, recombination and repair	Integrase is necessary for integration of the phage into the host genome by site-specific recombination. In conjunction with excisionase, integrase is also necessary for excision of the prophage from the host genome	b2349	rpoD
astC	WP_000081983.1	-1.19535	-2.29	E	Amino acid transport and metabolism	Acetylornithine aminotransferase	b1748	ArgR;NtrC;rpoS;rpoN;rpoD
ydgK	WP_001310854.1	-1.18343	-2.27117	S	Function unknown	inner membrane protein ydgK	b1626
yhdZ	WP_000078349.1	-1.18295	-2.27041	E	Amino acid transport and metabolism	abc transporter atp-binding protein	b3271	NtrC;rpoN
lpxT	WP_000594599.1	-1.17581	-2.25919	I	Lipid transport and metabolism	Phosphoesterase, PA-phosphatase related	b2174	rpoD
pgaA	WP_000287458.1	-1.17085	-2.25145	M	Cell wall/membrane/envelope biogenesis	outer membrane protein PgaA	b1024	NhaR;OmpR
iraD	WP_001309187.1	-1.15081	-2.22038	K	Transcription	Inhibits RpoS proteolysis by regulating RssB activity, thereby increasing the stability of the sigma stress factor RpoS during oxidative stress. Its effect on RpoS stability is due to its interaction with RssB, which probably blocks the interaction of RssB with RpoS, and the consequent delivery of the RssB-RpoS complex to the ClpXP protein degradation pathway	b4326	FNR;rpoS,;rpoD;rpoD
prfC	WP_000175940.1	-1.13006	-2.18868	J	Translation, ribosomal structure and biogenesis	Increases the formation of ribosomal termination complexes and stimulates activities of RF-1 and RF-2. It binds guanine nucleotides and has strong preference for UGA stop codons. It may interact directly with the ribosome. The stimulation of RF- 1 and RF-2 is significantly reduced by GTP and GDP, but not by GMP (By similarity)	b4375
apt	WP_000127356.1	-1.11853	-2.17125	F	Nucleotide transport and metabolism	Catalyzes a salvage reaction resulting in the formation of AMP, that is energically less costly than de novo synthesis (By similarity)	b0469	rpoD
thiC	WP_001276926.1	-1.11052	-2.15924	H	Coenzyme transport and metabolism	Catalyzes the synthesis of the hydroxymethylpyrimidine phosphate (HMP-P) moiety of thiamine from aminoimidazole ribotide (AIR) in a radical S-adenosyl-L-methionine (SAM)-dependent reaction (By similarity)	b3994
gadC	WP_000246019.1	-1.10987	-2.15826	E	Amino acid transport and metabolism	Involved in glutamate-dependent acid resistance. Imports glutamate inside the cell while simultaneously exporting to the periplasm the GABA produced by GadA and GadB. The gad system helps to maintain a near-neutral intracellular pH when cells are exposed to extremely acidic conditions. The ability to survive transit through the acidic conditions of the stomach is essential for successful coloniza…	b1492	AdiY;CRP;Fis;FliZ;GadE;GadW;GadW;GadX;RcsB;rpoS,;rpoD,;rpoS,;rpoD
recF	WP_000060112.1	-1.10733	-2.15447	L	Replication, recombination and repair	it is required for DNA replication and normal SOS inducibility. RecF binds preferentially to single-stranded, linear DNA. It also seems to bind ATP (By similarity)	b3700	ArgP;DnaA;DnaA;rpoS,;rpoD;rpoD;rpoD,;rpoS
yhiN	WP_000439170.1	-1.10605	-2.15255	S	Function unknown	HI0933 family	b3492
hha	WP_001291435.1	-1.09551	-2.13689	S	Function unknown	hemolysin expression-modulating protein	b0460	BasR;CpxR;PdhR;rpoD
purT	WP_000173484.1	-1.08023	-2.11437	F	Nucleotide transport and metabolism	Catalyzes two reactions the first one is the production of beta-formyl glycinamide ribonucleotide (GAR) from formate, ATP and beta GAR	b1849	PurR;rpoD
yhcF	WP_001067008.1	-1.07431	-2.10572	S	Function unknown	response to DNA damage stimulus	b3219
yfhL	WP_001196283.1	-1.07158	-2.10173	C	Energy production and conversion	Inherit from NOG: 4fe-4S ferredoxin iroN-sulfur binding	b2562
insH6	WP_001310555.1	-1.0636	-2.09014	L	Replication, recombination and repair	Transposase
pykF	WP_001295403.1	-1.06227	-2.08822	G	Carbohydrate transport and metabolism	Pyruvate kinase	b1676	Cra;rpoS,;rpoD;rpoD;rpoD,;rpoS
yhcN	WP_000695690.1	-1.0616	-2.08724	S	Function unknown	UPF0379 protein yhcN	b3238
ydeA	WP_000210799.1	-1.05393	-2.07617	G	Carbohydrate transport and metabolism	Involved in the efflux of sugars. The physiological role may be the reduction of the intracellular concentration of toxic sugars or sugar metabolites (By similarity)	b1528
queA	WP_001266503.1	-1.05349	-2.07554	J	Translation, ribosomal structure and biogenesis	Transfers and isomerizes the ribose moiety from AdoMet to the 7-aminomethyl group of 7-deazaguanine (preQ1-tRNA) to give epoxyqueuosine (oQ-tRNA) (By similarity)	b0405	Fis
rplY	WP_000494183.1	-1.04926	-2.06947	J	Translation, ribosomal structure and biogenesis	This is one of the proteins that binds to the 5S RNA in the ribosome where it forms part of the central protuberance (By similarity)	b2185	rpoD
kch	WP_001295624.1	-1.04234	-2.05957	P	Inorganic ion transport and metabolism	Potassium channel protein	b1250
nfrB	WP_000383932.1	-1.04158	-2.05849	S	Function unknown	bacteriophage N4 adsorption protein B	b0569
gpmI	WP_001350558.1	-1.03618	-2.0508	G	Carbohydrate transport and metabolism	Catalyzes the interconversion of 2-phosphoglycerate and 3-phosphoglycerate (By similarity)	b3612
fepA	WP_001034943.1	-1.03354	-2.04704	P	Inorganic ion transport and metabolism	Outer membrane receptor FepA	b0584	CRP;Fur;rpoD
yebY	WP_000976476.1	-1.03348	-2.04695	S	Function unknown	exported protein	b1839
dusB	WP_001219652.1	-1.03142	-2.04404	J	Translation, ribosomal structure and biogenesis	Catalyzes the synthesis of dihydrouridine, a modified base found in the D-loop of most tRNAs (By similarity)	b3260	CRP;CRP;Fis;IHF;rpoD
pldA	WP_001259700.1	-1.00989	-2.01376	M	Cell wall/membrane/envelope biogenesis	Phospholipase	b3821	rpoD
ompC	WP_000865568.1	-1.00258	-2.00358	M	Cell wall/membrane/envelope biogenesis	membrAne	b2215	CpxR;EnvY;IHF;Lrp;OmpR;YjjQ;rpoD
lsrK	WP_000113108.1	1.00828	2.01152	G	Carbohydrate transport and metabolism	Catalyzes the phosphorylation of autoinducer 2 (AI-2) to phospho-AI-2, which subsequently inactivates the transcriptional regulator LsrR and leads to the transcription of the lsr operon. Phosphorylates the ring-open form of 4,5-dihydroxy-2,3- pentanedione (DPD), which is the precursor to all AI-2 signaling molecules, at the C5 position (By similarity)	b1511	CRP;LsrR;rpoD
ugpQ	WP_000073623.1	1.01487	2.02072	C	Energy production and conversion	glycerophosphoryl diester phosphodiesterase	b3449	CRP;PhoB;PhoB;rpoD
malZ	WP_000930752.1	1.02321	2.03243	G	Carbohydrate transport and metabolism	maltodextrin glucosidase	b0403	MalT
sbmC	WP_001105415.1	1.06188	2.08765	L	Replication, recombination and repair	Inhibits the supercoiling activity of DNA gyrase. Acts by inhibiting DNA gyrase at an early step, prior to (or at the step of) binding of DNA by the gyrase. It protects cells against toxins that target DNA gyrase, by inhibiting activity of these toxins and reducing the formation of lethal double-strand breaks in the cell (By similarity)	b2009	CRP;LexA
acnB	WP_001307570.1	1.09184	2.13146	C	Energy production and conversion	Aconitate hydratase 2	b0118	ArcA;CRP;Cra;Fis;rpoD
deoD	WP_000224877.1	1.09202	2.13173	F	Nucleotide transport and metabolism	purine nucleoside phosphorylase DeoD-type	b4384	CRP;CRP;CytR;DeoR;Fis;ModE;rpoD
kduD	WP_000603502.1	1.0933	2.13361	S	Function unknown	2-deoxy-d-gluconate 3-dehydrogenase	b2842
dgoK	WP_000127091.1	1.09717	2.13934	G	Carbohydrate transport and metabolism	2-dehydro-3-deoxygalactonokinase EC 2.7.1.58	b3693	CRP;DgoR;rpoD
ybdK	WP_001130654.1	1.10031	2.14401	S	Function unknown	ATP-dependent carboxylate-amine ligase (By similarity)	b0581
yodD	WP_000844800.1	1.13111	2.19026	S	Function unknown	cellular response to acidity	b1953
uhpB	WP_001295243.1	1.13468	2.1957	T	Signal transduction mechanisms	sensory histidine kinase UhpB	b3668
ssuA	WP_001244308.1	1.14064	2.20479	P	Inorganic ion transport and metabolism	(ABC) transporter	b0936	Cbl;CysB;FNR;IHF;IHF;rpoD
tisB	WP_001054909.1	1.14619	2.21329			Small toxic protein TisB (LexA-regulated protein TisB)	b4618	LexA
rmuC	WP_000347714.1	1.15357	2.22463	S	Function unknown	DNA recombination protein	b3832
dgoR	WP_000174305.1	1.16023	2.23493	K	Transcription	Transcriptional regulator	b4479	CRP;DgoR;rpoD
nanK	WP_000209011.1	1.16126	2.23653	G	Carbohydrate transport and metabolism	Catalyzes the phosphorylation of N-acetylmannosamine (ManNAc) to ManNAc-6-P (By similarity)	b3222	CRP;Fis;NanR;rpoD
mgsA	WP_000424181.1	1.16208	2.2378	G	Carbohydrate transport and metabolism	methylglyoxal synthase	b0963
sdhB	WP_001235254.1	1.16399	2.24077	C	Energy production and conversion	succinate dehydrogenase	b0724	ArcA;ArcA;CRP;FNR;Fur;rpoD
ucpA	WP_000517431.1	1.16695	2.24536	C	Energy production and conversion	Short chain dehydrogenase	b2426
uidA	WP_000945878.1	1.19239	2.28531	G	Carbohydrate transport and metabolism	Beta-glucuronidase	b1617	CRP;UidR;UxuR
yjdP	WP_000819746.1	1.19383	2.28759	S	Function unknown	Escherichia coli IMT2125 genomic chromosome, IMT2125	b4487
fumC	WP_001099085.1	1.20335	2.30273	C	Energy production and conversion	fumarate hydratase Class II	b1611	ArcA;CRP;CRP;FNR;Fur;MarA;Rob;SoxR;SoxS;rpoS;rpoD
pspC	WP_000907387.1	1.20714	2.3088	K	Transcription	phage shock protein C	b1306	IHF;PspF;rpoN
ycaD	WP_000109259.1	1.20887	2.31156	G	Carbohydrate transport and metabolism	transporter	b0898
sseA	WP_000108626.1	1.20979	2.31303	P	Inorganic ion transport and metabolism	sulfurtransferase	b2521
argF	WP_001281825.1	1.22328	2.33477	E	Amino acid transport and metabolism	ornithine carbamoyltransferase	b0273	ArgR;rpoD
yebV	WP_001295499.1	1.23045	2.34641	S	Function unknown	Protein of unknown function (DUF1480)	b1836
hcaT	WP_000244193.1	1.23624	2.35584	G	Carbohydrate transport and metabolism	Major Facilitator Superfamily	b2536
fadL	WP_001295701.1	1.23698	2.35705	I	Lipid transport and metabolism	long-chain fatty acid transport protein	b2344	ArcA;CRP;FadR;OmpR;PhoP;rpoS
mtlA	WP_000093247.1	1.23925	2.36075	G	Carbohydrate transport and metabolism	PTS system mannitol-specific transporter subunit	b3599	CRP;Cra;Fis;rpoD
uxaC	WP_000187442.1	1.24979	2.37807	G	Carbohydrate transport and metabolism	Uronic isomerase	b3092	CRP;ExuR;FNR;rpoD
yhaL	WP_001345966.1	1.25525	2.38709	S	Function unknown	Uncharacterized protein YhaL	b3107
fucI	WP_000724153.1	1.25541	2.38736	G	Carbohydrate transport and metabolism	Converts the aldose L-fucose into the corresponding ketose L-fuculose (By similarity)	b2802	CRP;FucR;rpoD
mokC	WP_000935262.1	1.27306	2.41673	S	Function unknown	cell killing protein encoded within cryptic prophage	b0018
putA	WP_001326840.1	1.27535	2.42058	E	Amino acid transport and metabolism	proline dehydrogenase, pyrroline-5-carboxylate dehydrogenase	b1014	BasR;MarA;PutA;rpoD
dosC	WP_000426292.1	1.27606	2.42176	T	Signal transduction mechanisms	Diguanylate cyclase	b1490
ugpE	WP_000572177.1	1.27968	2.42785	P	Inorganic ion transport and metabolism	transporter	b3451	CRP;PhoB;PhoB;rpoD
sdhA	WP_000775540.1	1.28481	2.4365	C	Energy production and conversion	succinate dehydrogenase, flavoprotein subunit	b0723	ArcA;ArcA;CRP;FNR;Fur;rpoD
yobD	WP_000156255.1	1.29797	2.45883	S	Function unknown	UPF0266 membrane protein	b1820
uxuB	WP_000208205.1	1.31368	2.48574	G	Carbohydrate transport and metabolism	Mannitol dehydrogenase	b4323	CRP;ExuR;OxyR;UxuR;rpoD
alaE	WP_000492656.1	1.31852	2.49409	U	Intracellular trafficking, secretion, and vesicular transport	Exports L-alanine (By similarity)	b2670	Lrp;rpoD
gltA	WP_000785834.1	1.35483	2.55767	C	Energy production and conversion	citrate synthase	b0720	ArcA;CRP;IHF;rpoD
araF	WP_000548675.1	1.38236	2.60695	G	Carbohydrate transport and metabolism	L-arabinose-binding periplasmic protein	b1901	AraC;CRP;rpoS;rpoD,;rpoS
kduI	WP_000383237.1	1.38254	2.60726	G	Carbohydrate transport and metabolism	Catalyzes the isomerization of 5-dehydro-4-deoxy-D- glucuronate to 3-deoxy-D-glycero-2,5-hexodiulosonate (By similarity)	b2843
rbsR	WP_000224470.1	1.38311	2.60831	K	Transcription	Is the main repressor of the genes involved in the de novo synthesis of purine nucleotides, regulating purB, purC, purEK, purF, purHD, purL, purMN and guaBA expression. PurR is allosterically activated to bind its cognate DNA by binding the purine corepressors, hypoxanthine or guanine, thereby effecting transcription repression (By similarity)	b3753	CRP;RbsR;rpoD
cdaR	WP_000929443.1	1.38753	2.6163	K	Transcription	Carbohydrate diacid transcriptional activator CdaR	b0162	CdaR
hcxA	WP_001120441.1	1.4238	2.6829	C	Energy production and conversion	iron-containing alcohol dehydrogenase	b0599
pspE	WP_000473109.1	1.43058	2.69555	P	Inorganic ion transport and metabolism	phage shock protein E	b1308	IHF;PspF;rpoN
araC	WP_001300811.1	1.43994	2.7131	K	Transcription	transcriptional regulator (AraC	b0064	AraC;AraC;CRP;XylR;rpoD
lldD	WP_000586962.1	1.44069	2.71451	C	Energy production and conversion	L-lactate dehydrogenase	b3605	ArcA;LldR;LldR;rpoD
garL	WP_001058209.1	1.4516	2.7351	G	Carbohydrate transport and metabolism	Catalyzes the reversible retro-aldol cleavage of both 5- keto-4-deoxy-D-glucarate and 2-keto-3-deoxy-D-glucarate to pyruvate and tartronic semialdehyde (By similarity)	b3126	CdaR;FNR;Fur;H-NS;rpoD
csiE	WP_000982994.1	1.45176	2.73542	K	Transcription	Stationary phase inducible protein CsiE	b2535	CRP;H-NS;rpoD,;rpoS
pspA	WP_000511025.1	1.46403	2.75878	KT	Transcription;Signal transduction mechanisms	Phage shock protein A	b1304	IHF;PspF;rpoN
aspA	WP_000069437.1	1.46691	2.76429	E	Amino acid transport and metabolism	Aspartate ammonia-lyase	b4139	CRP;FNR;NarL;rpoD
aceK	WP_001137220.1	1.47388	2.77768	T	Signal transduction mechanisms	Bifunctional enzyme which can phosphorylate or dephosphorylate isocitrate dehydrogenase (IDH) on a specific serine residue. This is a regulatory mechanism which enables bacteria to bypass the Krebs cycle via the glyoxylate shunt in response to the source of carbon. When bacteria are grown on glucose, IDH is fully active and unphosphorylated, but when grown on acetate or ethanol, the activity of I…	b4016	ArcA;CRP;Cra;IHF;IclR;rpoD
yhfZ	WP_001254790.1	1.48184	2.79305	S	Function unknown	Conserved protein	b3383
uhpA	WP_000633668.1	1.48338	2.79603	T	Signal transduction mechanisms	response regulator	b3669
sixA	WP_001195819.1	1.48529	2.79974	T	Signal transduction mechanisms	phosphohistidine phosphatase	b2340	rpoD,;rpoE
tauA	WP_001018417.1	1.49426	2.81719	P	Inorganic ion transport and metabolism	taurine ABC transporter, periplasmic binding protein	b0365	Cbl;CysB
deoB	WP_000816471.1	1.4955	2.81962	G	Carbohydrate transport and metabolism	Phosphotransfer between the C1 and C5 carbon atoms of pentose (By similarity)	b4383	CRP;CRP;CytR;DeoR;Fis;ModE;rpoD
ydeN	WP_001295684.1	1.50318	2.83468	P	Inorganic ion transport and metabolism	Sulfatase	b1498	AraC;GadX;NagC;rpoD
raiA	WP_000178456.1	1.50701	2.8422	J	Translation, ribosomal structure and biogenesis	sigma 54 modulation protein ribosomal protein S30EA	b2597	CRP;rpoH
pckA	WP_001265681.1	1.52118	2.87026	C	Energy production and conversion	phosphoenolpyruvate carboxylase	b3403
tsx	WP_001295328.1	1.55737	2.94318	M	Cell wall/membrane/envelope biogenesis	nucleoside-specific channel-forming protein	b0411	CRP;CRP;CytR;DeoR;rpoD
ilvB	WP_000168475.1	1.56256	2.95377	E	Amino acid transport and metabolism	acetolactate synthase	b3671	CRP;rpoD
ykgE	WP_001102108.1	1.56429	2.95732	C	Energy production and conversion	dehydrogenase subunit	b0306
gpr	WP_000262172.1	1.57459	2.97852	C	Energy production and conversion	aldo keto reductase	b3001
paaD	WP_001189201.1	1.59887	3.02905	Q	Secondary metabolites biosynthesis, transport, and catabolism	Phenylacetate-CoA oxygenase PaaJ subunit	b1391	CRP;IHF;PaaX;SlyA;rpoD
yhfY	WP_001295165.1	1.60536	3.04271	S	Function unknown	regulation of transcription, DNA-dependent	b3382
pka	WP_000083005.1	1.60566	3.04336	CK	Energy production and conversion;Transcription	acyl-CoA synthetase	b2584
ykgF	WP_000023927.1	1.62273	3.07956	C	Energy production and conversion	Iron-sulfur cluster binding protein	b0307
aceA	WP_000857856.1	1.6407	3.11817	C	Energy production and conversion	Isocitrate lyase	b4015	ArcA;CRP;Cra;IHF;IclR;rpoD
fadD	WP_000758422.1	1.64146	3.11982	I	Lipid transport and metabolism	Long-chain-fatty-acid-CoA ligase	b1805	ArcA;CRP;FadR;rpoD
ykgG	WP_000370307.1	1.65281	3.14445	S	Function unknown	transporter	b0308
ydcH	WP_001296778.1	1.65495	3.14912	S	Function unknown	Protein of unknown function (DUF465)	b1426
uxaA	WP_001199390.1	1.65514	3.14953	G	Carbohydrate transport and metabolism	Dehydratase	b3091	CRP;ExuR;FNR;rpoD
deoC	WP_001298497.1	1.65666	3.15286	F	Nucleotide transport and metabolism	Catalyzes a reversible aldol reaction between acetaldehyde and D-glyceraldehyde 3-phosphate to generate 2-deoxy- D-ribose 5-phosphate (By similarity)	b4381	CRP;CRP;CytR;DeoR;Fis;ModE;rpoD
yjfN	WP_000811566.1	1.70233	3.25426	S	Function unknown	UPF0379 protein yjfN	b4188
ydcJ	WP_000013789.1	1.7121	3.27638	S	Function unknown	cytoplasmic protein	b1423
ybhQ	WP_000871982.1	1.71675	3.28694	S	Function unknown	inner membrane protein ybhQ	b0791
nanT	WP_000108454.1	1.72617	3.30847	G	Carbohydrate transport and metabolism	May be a sugar-cation symporter involved in sialic acid uptake (By similarity)	b3224	CRP;Fis;NanR;rpoD
fucA	WP_000440781.1	1.72796	3.31259	G	Carbohydrate transport and metabolism	l-fuculose phosphate aldolase	b2800	CRP;FucR;rpoD
ilvN	WP_001181706.1	1.75341	3.37154	E	Amino acid transport and metabolism	Acetolactate synthase, small subunit	b3670	CRP;rpoD
ytfT	WP_010723275.1	1.75733	3.38071	G	Carbohydrate transport and metabolism	ABC transporter (Permease)
pspG	WP_000891404.1	1.7665	3.40227	S	Function unknown	phage shock protein G	b4050	IHF;PspF;rpoN
paaK	WP_000632280.1	1.76926	3.4088	Q	Secondary metabolites biosynthesis, transport, and catabolism	Phenylacetate-CoA ligase	b1398	CRP;IHF;PaaX;SlyA;rpoD
uxuA	WP_000438562.1	1.78093	3.43649	G	Carbohydrate transport and metabolism	Catalyzes the dehydration of D-mannonate (By similarity)	b4322	CRP;ExuR;OxyR;UxuR;rpoD
ycgB	WP_000190854.1	1.787	3.45097	S	Function unknown	SpoVR family	b1188
uhpT	WP_000879194.1	1.79062	3.45964	G	Carbohydrate transport and metabolism	sugar phosphate antiporter	b3666	CRP;UhpA;UvrY;rpoD
feaR	WP_001067514.1	1.7909	3.4603	K	Transcription	Transcriptional activator FeaR	b1384	CRP;Nac;NsrR;PhoB;QseB;QseB;rpoD
nanA	WP_000224714.1	1.81028	3.5071	C	Energy production and conversion	Catalyzes the cleavage of N-acetylneuraminic acid (sialic acid) to form pyruvate and N-acetylmannosamine via a Schiff base intermediate (By similarity)	b3225	CRP;Fis;NanR;rpoD
agp	WP_001044279.1	1.82339	3.53913	G	Carbohydrate transport and metabolism	glucose-1-phosphatase inositol phosphatase	b1002	CRP
ychH	WP_000823885.1	1.85018	3.60546	S	Function unknown	transcription activated by CRP (cyclic AMP receptor protein), a global transcription factor involved in regulation of metabolism in enteric bacteria	b1205	CRP;rpoD
ygeV	WP_000417791.1	1.8578	3.62454	K	Transcription	Transcriptional regulator	b2869
nanE	WP_000054239.1	1.86372	3.63946	G	Carbohydrate transport and metabolism	Converts N-acetylmannosamine-6-phosphate (ManNAc-6-P) to N-acetylglucosamine-6-phosphate (GlcNAc-6-P) (By similarity)	b3223	CRP;Fis;NanR;rpoD
rmf	WP_000828648.1	1.8774	3.67413	J	Translation, ribosomal structure and biogenesis	During stationary phase, converts 70S ribosomes to an inactive dimeric form (100S ribosomes) (By similarity)	b0953	ArcA;CRP;McbR;RcdA;SdiA;SlyA
prpR	WP_000941041.1	1.88015	3.68113	K	Transcription	propionate catabolism operon regulatory protein	b0330	AscG;CRP;PhoB;PrpR;rpoD
dadX	WP_000197881.1	1.89264	3.71313	M	Cell wall/membrane/envelope biogenesis	Catalyzes the interconversion of L-alanine and D- alanine. May also act on other amino acids (By similarity)	b1190	CRP;CRP;Lrp;rpoD
ytfJ	WP_000175279.1	1.90008	3.73234	S	Function unknown	transcriptional regulator	b4216	rpoE
manY	WP_000406926.1	1.90309	3.74012	G	Carbohydrate transport and metabolism	PTS system mannose fructose sorbose family IIC subunit	b1818	CRP;Cra;Mlc;NagC;rpoD
gabP	WP_001295173.1	1.92575	3.79933	E	Amino acid transport and metabolism	GabA permease	b2663	CRP;GlaR;H-NS;Lrp;Nac;rpoS;rpoD,;rpoS
malQ	WP_000444342.1	1.94816	3.85883	G	Carbohydrate transport and metabolism	4-alpha-glucanotransferase (EC 2.4.1.25)	b3416	FNR;MalT;rpoE;rpoD
udp	WP_000045177.1	1.95503	3.87723	F	Nucleotide transport and metabolism	Uridine phosphorylase	b3831	CRP;CRP;CytR;rpoD
rbsK	WP_001300603.1	1.95646	3.88109	G	Carbohydrate transport and metabolism	ribokinase (EC 2.7.1.15)	b3752	CRP;RbsR;rpoD
glcC	WP_001297764.1	1.98204	3.95051	K	Transcription	DNA-binding transcriptional regulator GlcC	b2980	CRP;Cra;Fis;GlcC;rpoD
lldR	WP_000636500.1	1.98587	3.96102	K	Transcription	DNA-binding transcriptional repressor LldR	b3604	ArcA;LldR;LldR;rpoD
gatZ	WP_000853883.1	1.98799	3.96684	G	Carbohydrate transport and metabolism	that is required for full activity and stability of the Y subunit. Could have a chaperone-like function for the proper and stable folding of	b2095	ArcA;CRP;GatR;rpoD
dmlR	WP_001061575.1	2.00984	4.02738	K	Transcription	LysR family transcriptional regulator	b1799
lgoR	WP_000091570.1	2.01346	4.0375	K	Transcription	GntR Family Transcriptional Regulator	b4357	CRP;ExuR;UxuR;rpoE
manZ	WP_000228655.1	2.0538	4.15199	G	Carbohydrate transport and metabolism	PTS system mannose-specific transporter subunit IID	b1819	CRP;Cra;Mlc;NagC;rpoD
gatB	WP_000823270.1	2.06079	4.17214	G	Carbohydrate transport and metabolism	The phosphoenolpyruvate-dependent sugar phosphotransferase system (PTS), a major carbohydrate active -transport system, catalyzes the phosphorylation of incoming sugar substrates concomitant with their translocation across the cell membrane. This system is involved in galactitol transport	b2093	ArcA;CRP;GatR;rpoD
glcB	WP_000084131.1	2.06195	4.17552	C	Energy production and conversion	malate synthase G	b2976	ArcA;GlcC;IHF;PdhR;rpoD
rbsB	WP_001056271.1	2.0742	4.21111	G	Carbohydrate transport and metabolism	D-ribose transporter subunit RbsB	b3751	CRP;RbsR;rpoD
nagE	WP_001023093.1	2.08471	4.2419	G	Carbohydrate transport and metabolism	pts system	b0679	CRP;CRP;NagC;rpoD
dadA	WP_001266908.1	2.09327	4.26715	E	Amino acid transport and metabolism	Oxidative deamination of D-amino acids (By similarity)	b1189	CRP;CRP;Lrp;rpoD
manX	WP_000150543.1	2.10938	4.31505	G	Carbohydrate transport and metabolism	pts system	b1817	CRP;Cra;Mlc;NagC;rpoD
rpiB	WP_000716794.1	2.11913	4.34433	G	Carbohydrate transport and metabolism	ribose-5-phosphate isomerase B	b4090	AlsR;rpoD
agaV	WP_001336162.1	2.11976	4.34621	G	Carbohydrate transport and metabolism	PTS system N-acetylgalactosamine-specific transporter subunit IIB	b3133	AgaR;CRP;rpoD
deoA	WP_000477807.1	2.12063	4.34885	F	Nucleotide transport and metabolism	The enzymes which catalyze the reversible phosphorolysis of pyrimidine nucleosides are involved in the degradation of these compounds and in their utilization as carbon and energy sources, or in the rescue of pyrimidine bases for nucleotide synthesis (By similarity)	b4382	CRP;CRP;CytR;DeoR;Fis;ModE;rpoD
cspD	WP_000410785.1	2.12553	4.36363	K	Transcription	Cold shock protein	b0880	CRP;H-NS;MqsA;rpoD
ydcU	WP_001251304.1	2.14698	4.42901	P	Inorganic ion transport and metabolism	abc transporter permease protein	b1442	Nac;rpoS
yagE	WP_001136613.1	2.15931	4.46701	E	Amino acid transport and metabolism	synthase	b0268
paaJ	WP_001206197.1	2.1599	4.46884	I	Lipid transport and metabolism	Catalyzes the final step of fatty acid oxidation in which acetyl-CoA is released and the CoA ester of a fatty acid two carbons shorter is formed (By similarity)	b1397	CRP;IHF;PaaX;SlyA;rpoD
gatC	WP_000490679.1	2.17304	4.50972	G	Carbohydrate transport and metabolism	PTS system Galactitol-specific	b2092	ArcA;CRP;GatR;rpoD
gatD	WP_000844219.1	2.20223	4.60189	C	Energy production and conversion	Galactitol-1-phosphate dehydrogenase	b2091	ArcA;CRP;GatR;rpoD
malP	WP_000081909.1	2.22407	4.67209	G	Carbohydrate transport and metabolism	Phosphorylase is an important allosteric enzyme in carbohydrate metabolism. Enzymes from different sources differ in their regulatory mechanisms and in their natural substrates. However, all known phosphorylases share catalytic and structural properties (By similarity)	b3417	FNR;MalT;rpoD
rihA	WP_001207520.1	2.23263	4.69989	F	Nucleotide transport and metabolism	cytidine or uridine to ribose and cytosine or uracil, respectively (By similarity)	b0651
psuG	WP_001292460.1	2.27786	4.84957	Q	Secondary metabolites biosynthesis, transport, and catabolism	Catalyzes the hydrolysis of pseudouridine 5'-phosphate (PsiMP) to ribose 5-phosphate and uracil (By similarity)	b2165
prr	WP_001163872.1	2.31269	4.96808	C	Energy production and conversion	dehydrogenase	b1444
gabD	WP_000772831.1	2.31479	4.97532	C	Energy production and conversion	dehydrogenase	b2661	CRP;GlaR;H-NS;Lrp;Nac;rpoS;rpoD,;rpoS
aphA	WP_001226928.1	2.34978	5.09748	S	Function unknown	class B acid phosphatase	b4055
prpB	WP_000052206.1	2.35543	5.11745	G	Carbohydrate transport and metabolism	2-methylisocitrate lyase	b0331	CRP;Cra;PrpR;rpoN
lldP	WP_001295233.1	2.40254	5.28733	C	Energy production and conversion	l-lactate permease	b3603	ArcA;LldR;LldR;rpoD
gatY	WP_001307281.1	2.42105	5.35561	G	Carbohydrate transport and metabolism	fructose-bisphosphate aldolase	b2096	ArcA;CRP;GatR;rpoD
mtfA	WP_001302302.1	2.43626	5.41235	S	Function unknown	Involved in the regulation of ptsG expression by binding and inactivating Mlc (By similarity)	b1976
kbaZ	WP_000681920.1	2.44922	5.46121	G	Carbohydrate transport and metabolism	that is required for full activity and stability of the Y subunit. Could have a chaperone-like function for the proper and stable folding of	b3132	AgaR;CRP;rpoD
ydcI	WP_000414567.1	2.47186	5.54758	K	Transcription	transcriptional regulator	b1422
glpF	WP_000084268.1	2.47541	5.56124	G	Carbohydrate transport and metabolism	glycerol uptake facilitator protein	b3927	CRP;GlpR;rpoD
gabT	WP_001087611.1	2.48697	5.60601	E	Amino acid transport and metabolism	4-aminobutyrate aminotransferase	b2662	CRP;GlaR;H-NS;Lrp;Nac;rpoS;rpoD,;rpoS
glcG	WP_000853256.1	2.50076	5.65984	S	Function unknown	Glcg protein	b2977	ArcA;GlcC;IHF;PdhR;rpoD
srlD	WP_001077358.1	2.51062	5.69865	G	Carbohydrate transport and metabolism	sorbitol-6-phosphate dehydrogenase (EC 1.1.1.140)	b2705	CRP;GutM;H-NS;SrlR;rpoD
malS	WP_000761225.1	2.5199	5.73543	G	Carbohydrate transport and metabolism	Periplasmic alpha-amylase	b3571	CRP;MalT;PhoP;rpoD
malT	WP_000906961.1	2.52997	5.77562	K	Transcription	Positively regulates the transcription of the maltose regulon whose gene products are responsible for uptake and catabolism of malto-oligosaccharides. Binds and recognizes a DNA motif (called the malT box) 5'-GGA TG GA-3' (By similarity)	b3418	CRP;Lrp;Mlc;rpoD
mglC	WP_001275118.1	2.54046	5.81774	G	Carbohydrate transport and metabolism	Galactoside transport system permease protein mglC	b2148	CRP;Fis;FlhDC;GalR;GalS;rpoD;rpoD,;rpoS
yqeF	WP_000656030.1	2.56199	5.90524	I	Lipid transport and metabolism	Catalyzes the final step of fatty acid oxidation in which acetyl-CoA is released and the CoA ester of a fatty acid two carbons shorter is formed (By similarity)	b2844
lhgO	WP_000271909.1	2.5842	5.99685	C	Energy production and conversion	Hydroxyglutarate oxidase	b2660
cdd	WP_000553555.1	2.59607	6.04639	F	Nucleotide transport and metabolism	This enzyme scavenge exogenous and endogenous cytidine and 2'-deoxycytidine for UMP synthesis (By similarity)	b2143	CRP;CRP;CytR;NsrR;rpoD
fadA	WP_000438725.1	2.59719	6.05108	I	Lipid transport and metabolism	Catalyzes the final step of fatty acid oxidation in which acetyl-CoA is released and the CoA ester of a fatty acid two carbons shorter is formed (By similarity)	b3845	ArcA;FadR;Fis;rpoD
hokB	WP_001320773.1	2.62013	6.14807	S	Function unknown	Hok/gef family	b4428
srlA	WP_000573321.1	2.65489	6.29796	G	Carbohydrate transport and metabolism	Pts system, glucitol sorbitol-specific	b2702	CRP;GutM;H-NS;SrlR;rpoD
fadI	WP_000531952.1	2.6739	6.38152	I	Lipid transport and metabolism	Catalyzes the final step of fatty acid oxidation in which acetyl-CoA is released and the CoA ester of a fatty acid two carbons shorter is formed (By similarity)	b2342	ArcA;FadR;rpoD
yagF	WP_000151261.1	2.69135	6.45917	EG	Amino acid transport and metabolism;Carbohydrate transport and metabolism	dehydratase, YjhG YagF family	b0269
glpK	WP_000136788.1	2.80154	6.97185	C	Energy production and conversion	Key enzyme in the regulation of glycerol uptake and metabolism (By similarity)	b3926	CRP;GlpR;rpoD
fadE	WP_000973083.1	2.83806	7.15058	I	Lipid transport and metabolism	acyl-CoA dehydrogenase	b0221	ArcA;FadR
glcF	WP_001194661.1	2.83943	7.15736	C	Energy production and conversion	Glycolate oxidase iron-sulfur subunit	b4467	ArcA;GlcC;IHF;PdhR;rpoD
mglA	WP_000255039.1	2.85278	7.22394	P	Inorganic ion transport and metabolism	Part of the ABC transporter complex RbsABCD involved in ribose import. Responsible for energy coupling to the transport system (By similarity)	b2149	CRP;Fis;FlhDC;GalR;GalS;rpoD;rpoD,;rpoS
ydcV	WP_000555458.1	2.86224	7.27145	P	Inorganic ion transport and metabolism	binding-protein-dependent transport systems inner membrane component	b1443	Nac;rpoS
srlE	WP_000148878.1	2.87002	7.31077	G	Carbohydrate transport and metabolism	Pts system, glucitol sorbitol-specific	b2703	CRP;GutM;H-NS;SrlR;rpoD
srlB	WP_000216194.1	2.96702	7.81918	G	Carbohydrate transport and metabolism	PTS system glucitol sorbitol-specific transporter subunit IIA	b2704	CRP;GutM;H-NS;SrlR;rpoD
aldB	WP_000183980.1	3.096	8.55048	C	Energy production and conversion	dehydrogenase	b3588	CRP;Fis;rpoS
ybdD	WP_000460431.1	3.10128	8.5818	S	Function unknown	Protein of unknown function (DUF466)	b4512
dctA	WP_000858214.1	3.10131	8.58195	C	Energy production and conversion	Responsible for the transport of dicarboxylates such as succinate, fumarate, and malate from the periplasm across the membrane (By similarity)	b3528	ArcA;CRP;DcuR;rpoD
malM	WP_001326641.1	3.1362	8.79207	G	Carbohydrate transport and metabolism	maltose operon periplasmic protein	b4037	CRP;MalT;rpoD
fadJ	WP_000426176.1	3.15463	8.90511	I	Lipid transport and metabolism	Catalyzes the formation of a hydroxyacyl-CoA by addition of water on enoyl-CoA. Also exhibits 3-hydroxyacyl-CoA epimerase and 3-hydroxyacyl-CoA dehydrogenase activities (By similarity)	b2341	ArcA;FadR;rpoD
fruA	WP_000854447.1	3.19078	9.13102	G	Carbohydrate transport and metabolism	Pts system fructose-specific	b2167	Cra;rpoD
bsmA	WP_000254633.1	3.25442	9.54288	S	Function unknown	biofilm stress and motility protein A	b4189	rpoS
csiD	WP_000993126.1	3.2631	9.60043	Q	Secondary metabolites biosynthesis, transport, and catabolism	May be involved in the control of utilization of gamma- aminobutyric acid (By similarity)	b2659
ydcS	WP_000047424.1	3.30287	9.86879	G	Carbohydrate transport and metabolism	extracellular solute-binding protein, family 1	b1440	Nac;rpoS
ydcT	WP_000220396.1	3.31843	9.97581	E	Amino acid transport and metabolism	Part of the ABC transporter complex PotABCD involved in spermidine putrescine import. Responsible for energy coupling to the transport system (By similarity)	b1441	Nac;rpoS
hcaR	WP_000423261.1	3.36753	10.3211	K	Transcription	Transcriptional regulator	b2537	HcaR
aldA	WP_000115943.1	3.44147	10.8639	C	Energy production and conversion	dehydrogenase	b1415	ArcA;CRP;DnaA;FNR;MarA;Rob;SoxS;rpoD
glcD	WP_000026117.1	3.47261	11.101	C	Energy production and conversion	FAD linked oxidase	b2979	ArcA;GlcC;IHF;PdhR;rpoD
cstA	WP_001043156.1	3.48836	11.2228	T	Signal transduction mechanisms	Carbon starvation protein	b0598	CRP;rpoD
malE	WP_000695387.1	3.59713	12.1017	G	Carbohydrate transport and metabolism	maltose ABC transporter periplasmic protein	b4034	CRP;CreB;Fis;MalT;rpoD
fruK	WP_000091263.1	3.63319	12.4079	G	Carbohydrate transport and metabolism	1-phosphofructokinase	b2168	Cra;rpoD
tnaC	WP_001364348.1	3.66976	12.7264			Tryptophanase operon leader peptide	b3707
rbsC	WP_000211858.1	3.67084	12.736	G	Carbohydrate transport and metabolism	Ribose ABC transporter permease	b3750	CRP;RbsR;rpoD
rbsA	WP_000387770.1	3.76487	13.5937	P	Inorganic ion transport and metabolism	Part of the ABC transporter complex RbsABCD involved in ribose import. Responsible for energy coupling to the transport system (By similarity)	b3749	CRP;RbsR;rpoD
fruB	WP_000487246.1	3.78352	13.7706	G	Carbohydrate transport and metabolism	Bifunctional PTS system fructose-specific transporter subunit IIA HPr protein	b2169	Cra;rpoD
fadH	WP_000121433.1	3.83595	14.2803	C	Energy production and conversion	2,4-dienoyl-coA reductase	b3081	ArcA;CRP;FadR;HipB
malG	WP_001252058.1	3.88142	14.7375	G	Carbohydrate transport and metabolism	transporter, permease	b4032	CRP;CreB;Fis;MalT;rpoD
lamB	WP_000973663.1	3.89342	14.8606	G	Carbohydrate transport and metabolism	Involved in the transport of maltose and maltodextrins (By similarity)	b4036	CRP;MalT;rpoD
glcE	WP_000943100.1	4.06626	16.752	C	Energy production and conversion	glycolate oxidase FAD binding subunit	b4468	ArcA;GlcC;IHF;PdhR;rpoD
fadB	WP_000965936.1	4.06718	16.7627	I	Lipid transport and metabolism	Catalyzes the formation of a hydroxyacyl-CoA by addition of water on enoyl-CoA. Also exhibits 3-hydroxyacyl-CoA epimerase and 3-hydroxyacyl-CoA dehydrogenase activities (By similarity)	b3846	ArcA;FadR;Fis;rpoD
acs	WP_000078239.1	4.11858	17.3706	I	Lipid transport and metabolism	Catalyzes the conversion of acetate into acetyl-CoA (AcCoA), an essential intermediate at the junction of anabolic and catabolic pathways. AcsA undergoes a two-step reaction. In the first half reaction, AcsA combines acetate with ATP to form acetyl-adenylate (AcAMP) intermediate. In the second half reaction, it can then transfer the acetyl group from AcAMP to the sulfhydryl group of CoA, forming …	b4069	CRP;Fis;IHF;rpoD;rpoD,;rpoS
malF	WP_001297290.1	4.12543	17.4533	G	Carbohydrate transport and metabolism	Maltose transporter membrane protein	b4033	CRP;CreB;Fis;MalT;rpoD
actP	WP_000832573.1	4.17148	18.0194	S	Function unknown	solute symporter	b4067	CRP;Fis;IHF;rpoN;rpoD;rpoD,;rpoS
malK	WP_000179165.1	4.17436	18.0554	G	Carbohydrate transport and metabolism	(ABC) transporter	b4035	CRP;MalT;rpoD
rbsD	WP_001301979.1	4.21827	18.6133	G	Carbohydrate transport and metabolism	Catalyzes the interconversion of beta-pyran and beta- furan forms of D-ribose (By similarity)	b3748	CRP;RbsR;rpoD
treC	WP_001336303.1	4.21919	18.6253	G	Carbohydrate transport and metabolism	trehalose-6-phosphate hydrolase	b4239	ArcA;CRP;CRP;TreR;rpoD
treB	WP_001407733.1	4.31111	19.8505	G	Carbohydrate transport and metabolism	PTS System	b4240	ArcA;CRP;CRP;TreR;rpoD
yjcH	WP_001014565.1	4.42941	21.5469	S	Function unknown	Inner membrane protein yjcH	b4068	CRP;Fis;IHF;rpoD;rpoD,;rpoS
mglB	WP_001036964.1	4.45765	21.9729	G	Carbohydrate transport and metabolism	periplasmic	b2150	CRP;FlhDC;GalR;GalS;rpoD,;rpoS
tnaA	WP_001295247.1	4.89799	29.8155	E	Amino acid transport and metabolism	L-tryptophan indole-lyase	b3708	CRP;TorR;rpoD

## Sheet: WGM_gene_list
Gene_name	locus_tag	log_ratio	Fold-Change	COG_class	COG_class_def	Protein_function	bnumber	TFs
rbsA	WP_000387770.1	-2.93592	-7.65244	P	Inorganic ion transport and metabolism	Part of the ABC transporter complex RbsABCD involved in ribose import. Responsible for energy coupling to the transport system (By similarity)	b3749	CRP;RbsR;rpoD
rbsD	WP_001301979.1	-2.85514	-7.23573	G	Carbohydrate transport and metabolism	Catalyzes the interconversion of beta-pyran and beta- furan forms of D-ribose (By similarity)	b3748	CRP;RbsR;rpoD
rbsC	WP_000211858.1	-2.8506	-7.21298	G	Carbohydrate transport and metabolism	Ribose ABC transporter permease	b3750	CRP;RbsR;rpoD
fadB	WP_000965936.1	-2.7244	-6.60887	I	Lipid transport and metabolism	Catalyzes the formation of a hydroxyacyl-CoA by addition of water on enoyl-CoA. Also exhibits 3-hydroxyacyl-CoA epimerase and 3-hydroxyacyl-CoA dehydrogenase activities (By similarity)	b3846	ArcA;FadR;Fis;rpoD
fadH	WP_000121433.1	-2.63563	-6.21447	C	Energy production and conversion	2,4-dienoyl-coA reductase	b3081	ArcA;CRP;FadR;HipB
mglB	WP_001036964.1	-2.57331	-5.95172	G	Carbohydrate transport and metabolism	periplasmic	b2150	CRP;FlhDC;GalR;GalS;rpoD,;rpoS
hcaR	WP_000423261.1	-2.55793	-5.88862	K	Transcription	Transcriptional regulator	b2537	HcaR
tnaA	WP_001295247.1	-2.52051	-5.73784	E	Amino acid transport and metabolism	L-tryptophan indole-lyase	b3708	CRP;TorR;rpoD
actP	WP_000832573.1	-2.42576	-5.37311	S	Function unknown	solute symporter	b4067	CRP;Fis;IHF;rpoN;rpoD;rpoD,;rpoS
cstA	WP_001043156.1	-2.40186	-5.28483	T	Signal transduction mechanisms	Carbon starvation protein	b0598	CRP;rpoD
acs	WP_000078239.1	-2.37599	-5.19091	I	Lipid transport and metabolism	Catalyzes the conversion of acetate into acetyl-CoA (AcCoA), an essential intermediate at the junction of anabolic and catabolic pathways. AcsA undergoes a two-step reaction. In the first half reaction, AcsA combines acetate with ATP to form acetyl-adenylate (AcAMP) intermediate. In the second half reaction, it can then transfer the acetyl group from AcAMP to the sulfhydryl group of CoA, forming …	b4069	CRP;Fis;IHF;rpoD;rpoD,;rpoS
aldA	WP_000115943.1	-2.37064	-5.17169	C	Energy production and conversion	dehydrogenase	b1415	ArcA;CRP;DnaA;FNR;MarA;Rob;SoxS;rpoD
fruK	WP_000091263.1	-2.36978	-5.16863	G	Carbohydrate transport and metabolism	1-phosphofructokinase	b2168	Cra;rpoD
fruB	WP_000487246.1	-2.35372	-5.11141	G	Carbohydrate transport and metabolism	Bifunctional PTS system fructose-specific transporter subunit IIA HPr protein	b2169	Cra;rpoD
srlE	WP_000148878.1	-2.34707	-5.08788	G	Carbohydrate transport and metabolism	Pts system, glucitol sorbitol-specific	b2703	CRP;GutM;H-NS;SrlR;rpoD
treC	WP_001336303.1	-2.31177	-4.96493	G	Carbohydrate transport and metabolism	trehalose-6-phosphate hydrolase	b4239	ArcA;CRP;CRP;TreR;rpoD
fadJ	WP_000426176.1	-2.27149	-4.82822	I	Lipid transport and metabolism	Catalyzes the formation of a hydroxyacyl-CoA by addition of water on enoyl-CoA. Also exhibits 3-hydroxyacyl-CoA epimerase and 3-hydroxyacyl-CoA dehydrogenase activities (By similarity)	b2341	ArcA;FadR;rpoD
yjcH	WP_001014565.1	-2.26612	-4.81029	S	Function unknown	Inner membrane protein yjcH	b4068	CRP;Fis;IHF;rpoD;rpoD,;rpoS
glaH	WP_000993126.1	-2.26359	-4.80186	Q	Secondary metabolites biosynthesis, transport, and catabolism	May be involved in the control of utilization of gamma- aminobutyric acid (By similarity)	b2659	CRP;GlaR;H-NS;Lrp;rpoS
ybdD	WP_000460431.1	-2.2431	-4.73413	S	Function unknown	Protein of unknown function (DUF466)	b4512
fadD	WP_000758422.1	-2.13625	-4.39619	I	Lipid transport and metabolism	Long-chain-fatty-acid-CoA ligase	b1805	ArcA;CRP;FadR;rpoD
glcE	WP_000943100.1	-2.13486	-4.39196	C	Energy production and conversion	glycolate oxidase FAD binding subunit	b4468	ArcA;GlcC;IHF;PdhR;rpoD
dctA	WP_000858214.1	-2.12991	-4.3769	C	Energy production and conversion	Responsible for the transport of dicarboxylates such as succinate, fumarate, and malate from the periplasm across the membrane (By similarity)	b3528	ArcA;CRP;DcuR;rpoD
rihA	WP_001207520.1	-2.12104	-4.35009	F	Nucleotide transport and metabolism	cytidine or uridine to ribose and cytosine or uracil, respectively (By similarity)	b0651
srlA	WP_000573321.1	-2.10044	-4.28841	G	Carbohydrate transport and metabolism	Pts system, glucitol sorbitol-specific	b2702	CRP;GutM;H-NS;SrlR;rpoD
hiuH	WP_000920120.1	-2.0999	-4.2868	F	Nucleotide transport and metabolism	5-hydroxyisourate hydrolase	b1970	CusR;HprR;PhoB;rpoD
ydcI	WP_000414567.1	-2.00498	-4.01384	K	Transcription	transcriptional regulator	b1422
srlB	WP_000216194.1	-1.96917	-3.91543	G	Carbohydrate transport and metabolism	PTS system glucitol sorbitol-specific transporter subunit IIA	b2704	CRP;GutM;H-NS;SrlR;rpoD
fadI	WP_000531952.1	-1.96119	-3.89382	I	Lipid transport and metabolism	Catalyzes the final step of fatty acid oxidation in which acetyl-CoA is released and the CoA ester of a fatty acid two carbons shorter is formed (By similarity)	b2342	ArcA;FadR;rpoD
rbsK	WP_001300603.1	-1.91547	-3.77237	G	Carbohydrate transport and metabolism	ribokinase (EC 2.7.1.15)	b3752	CRP;RbsR;rpoD
fadA	WP_000438725.1	-1.90491	-3.74486	I	Lipid transport and metabolism	Catalyzes the final step of fatty acid oxidation in which acetyl-CoA is released and the CoA ester of a fatty acid two carbons shorter is formed (By similarity)	b3845	ArcA;FadR;Fis;rpoD
mtfA	WP_001302302.1	-1.89042	-3.70743	S	Function unknown	Involved in the regulation of ptsG expression by binding and inactivating Mlc (By similarity)	b1976
ybhQ	WP_000871982.1	-1.88085	-3.68292	S	Function unknown	inner membrane protein ybhQ	b0791
glcD	WP_000026117.1	-1.86123	-3.63317	C	Energy production and conversion	FAD linked oxidase	b2979	ArcA;GlcC;IHF;PdhR;rpoD
fruA	WP_000854447.1	-1.84364	-3.58915	G	Carbohydrate transport and metabolism	Pts system fructose-specific	b2167	Cra;rpoD
rhmD	WP_001319848.1	-1.82814	-3.5508	E	Amino acid transport and metabolism	Catalyzes the dehydration of L-rhamnonate to 2-keto-3- deoxy-L-rhamnonate (KDR) (By similarity)	b2247
glcG	WP_000853256.1	-1.76555	-3.40004	S	Function unknown	Glcg protein	b2977	ArcA;GlcC;IHF;PdhR;rpoD
fadL	WP_001295701.1	-1.76344	-3.39508	I	Lipid transport and metabolism	long-chain fatty acid transport protein	b2344	ArcA;CRP;FadR;OmpR;PhoP;rpoS
yqeF	WP_000656030.1	-1.76314	-3.39435	I	Lipid transport and metabolism	Catalyzes the final step of fatty acid oxidation in which acetyl-CoA is released and the CoA ester of a fatty acid two carbons shorter is formed (By similarity)	b2844
srlD	WP_001077358.1	-1.75033	-3.36436	G	Carbohydrate transport and metabolism	sorbitol-6-phosphate dehydrogenase (EC 1.1.1.140)	b2705	CRP;GutM;H-NS;SrlR;rpoD
dmlR	WP_001061575.1	-1.74805	-3.35904	K	Transcription	LysR family transcriptional regulator	b1799
glpK	WP_000136788.1	-1.74785	-3.35858	C	Energy production and conversion	Key enzyme in the regulation of glycerol uptake and metabolism (By similarity)	b3926	CRP;GlpR;rpoD
ydcS	WP_000047424.1	-1.73401	-3.32651	G	Carbohydrate transport and metabolism	extracellular solute-binding protein, family 1	b1440	Nac;rpoS
glcF	WP_001194661.1	-1.69301	-3.23332	C	Energy production and conversion	Glycolate oxidase iron-sulfur subunit	b4467	ArcA;GlcC;IHF;PdhR;rpoD
lldP	WP_001295233.1	-1.6787	-3.20139	C	Energy production and conversion	l-lactate permease	b3603	ArcA;LldR;LldR;rpoD
tsx	WP_001295328.1	-1.67278	-3.18829	M	Cell wall/membrane/envelope biogenesis	nucleoside-specific channel-forming protein	b0411	CRP;CRP;CytR;DeoR;rpoD
glcC	WP_001297764.1	-1.66353	-3.16791	K	Transcription	DNA-binding transcriptional regulator GlcC	b2980	CRP;Cra;Fis;GlcC;rpoD
yagF	WP_000151261.1	-1.65719	-3.15401	EG	Amino acid transport and metabolism;Carbohydrate transport and metabolism	dehydratase, YjhG YagF family	b0269
glcB	WP_000084131.1	-1.64581	-3.12923	C	Energy production and conversion	malate synthase G	b2976	ArcA;GlcC;IHF;PdhR;rpoD
ytfJ	WP_000175279.1	-1.63978	-3.11618	S	Function unknown	transcriptional regulator	b4216	rpoE
acnB	WP_001307570.1	-1.63796	-3.11225	C	Energy production and conversion	Aconitate hydratase 2	b0118	ArcA;CRP;Cra;Fis;rpoD
ydcT	WP_000220396.1	-1.61873	-3.07105	E	Amino acid transport and metabolism	Part of the ABC transporter complex PotABCD involved in spermidine putrescine import. Responsible for energy coupling to the transport system (By similarity)	b1441	Nac;rpoS
sbp	WP_001045689.1	-1.61386	-3.06069	P	Inorganic ion transport and metabolism	Sulfate ABC transporter periplasmic sulfate-binding protein	b3917
fadE	WP_000973083.1	-1.60772	-3.0477	I	Lipid transport and metabolism	acyl-CoA dehydrogenase	b0221	ArcA;FadR
aphA	WP_001226928.1	-1.60677	-3.0457	S	Function unknown	class B acid phosphatase	b4055
glpF	WP_000084268.1	-1.58988	-3.01024	G	Carbohydrate transport and metabolism	glycerol uptake facilitator protein	b3927	CRP;GlpR;rpoD
livH	WP_001295111.1	-1.58728	-3.00481	E	Amino acid transport and metabolism	branched-chain amino acid	b3457	Lrp;rpoD
mglC	WP_001275118.1	-1.57573	-2.98086	G	Carbohydrate transport and metabolism	Galactoside transport system permease protein mglC	b2148	CRP;Fis;FlhDC;GalR;GalS;rpoD;rpoD,;rpoS
pckA	WP_001265681.1	-1.57394	-2.97717	C	Energy production and conversion	phosphoenolpyruvate carboxylase	b3403
ompF	WP_000977920.1	-1.5711	-2.9713	M	Cell wall/membrane/envelope biogenesis	membrAne	b0929	CRP;CpxR;EnvY;Fur;IHF;IHF;OmpR;OmpR;PhoB;RstA;rpoS,;rpoD
livK	WP_000827696.1	-1.51752	-2.86298	E	Amino acid transport and metabolism	branched-chain amino acid ABC transporter	b3458	Lrp;rpoD
mglA	WP_000255039.1	-1.50057	-2.82954	P	Inorganic ion transport and metabolism	Part of the ABC transporter complex RbsABCD involved in ribose import. Responsible for energy coupling to the transport system (By similarity)	b2149	CRP;Fis;FlhDC;GalR;GalS;rpoD;rpoD,;rpoS
prpR	WP_000941041.1	-1.49956	-2.82756	K	Transcription	propionate catabolism operon regulatory protein	b0330	AscG;CRP;PhoB;PrpR;rpoD
aspA	WP_000069437.1	-1.48483	-2.79884	E	Amino acid transport and metabolism	Aspartate ammonia-lyase	b4139	CRP;FNR;NarL;rpoD
yhfZ	WP_001254790.1	-1.48253	-2.79439	S	Function unknown	Conserved protein	b3383
malT	WP_000906961.1	-1.47684	-2.78339	K	Transcription	Positively regulates the transcription of the maltose regulon whose gene products are responsible for uptake and catabolism of malto-oligosaccharides. Binds and recognizes a DNA motif (called the malT box) 5'-GGA TG GA-3' (By similarity)	b3418	CRP;Lrp;Mlc;rpoD
gatY	WP_001307281.1	-1.46713	-2.76471	G	Carbohydrate transport and metabolism	fructose-bisphosphate aldolase	b2096	ArcA;CRP;GatR;rpoD
fumA	WP_000066639.1	-1.45709	-2.74555	C	Energy production and conversion	Fumarate hydratase (Fumerase)	b1612	ArcA;CRP;FNR;rpoD
gltA	WP_000785834.1	-1.45162	-2.73515	C	Energy production and conversion	citrate synthase	b0720	ArcA;CRP;IHF;rpoD
livF	WP_000416891.1	-1.43794	-2.70934	E	Amino acid transport and metabolism	ABc transporter ATP-binding protein	b3454	Lrp;rpoD
ydcU	WP_001251304.1	-1.4369	-2.70738	P	Inorganic ion transport and metabolism	abc transporter permease protein	b1442	Nac;rpoS
uxuA	WP_000438562.1	-1.43683	-2.70726	G	Carbohydrate transport and metabolism	Catalyzes the dehydration of D-mannonate (By similarity)	b4322	CRP;ExuR;OxyR;UxuR;rpoD
livM	WP_000803813.1	-1.43473	-2.70332	E	Amino acid transport and metabolism	leucine isoleucine valine transporter permease subunit	b3456	Lrp;rpoD
nanA	WP_000224714.1	-1.42439	-2.684	C	Energy production and conversion	Catalyzes the cleavage of N-acetylneuraminic acid (sialic acid) to form pyruvate and N-acetylmannosamine via a Schiff base intermediate (By similarity)	b3225	CRP;Fis;NanR;rpoD
livG	WP_000082101.1	-1.41542	-2.66737	E	Amino acid transport and metabolism	leucine isoleucine valine transporter, ATP-binding subunit	b3455	Lrp;rpoD
sdhC	WP_001308496.1	-1.40848	-2.65457	C	Energy production and conversion	Succinate dehydrogenase, cytochrome b556 subunit	b0721	ArcA;ArcA;CRP;FNR;Fur;rpoD
rpiB	WP_000716794.1	-1.40368	-2.64576	G	Carbohydrate transport and metabolism	ribose-5-phosphate isomerase B	b4090	AlsR;rpoD
lhgD	WP_000271909.1	-1.39413	-2.62829	C	Energy production and conversion	Hydroxyglutarate oxidase	b2660	CRP;GlaR;H-NS;Lrp;rpoS
feaR	WP_001067514.1	-1.37333	-2.59068	K	Transcription	Transcriptional activator FeaR	b1384	CRP;Nac;NsrR;PhoB;QseB;QseB;rpoD
ppsA	WP_000069375.1	-1.37287	-2.58985	G	Carbohydrate transport and metabolism	Catalyzes the phosphorylation of pyruvate to phosphoenolpyruvate (By similarity)	b1702	Cra;rpoD
hscC	WP_000367875.1	-1.37083	-2.58619	O	Post-translational modification, protein turnover, and chaperones	chaperone	b0650
cdd	WP_000553555.1	-1.36055	-2.56782	F	Nucleotide transport and metabolism	This enzyme scavenge exogenous and endogenous cytidine and 2'-deoxycytidine for UMP synthesis (By similarity)	b2143	CRP;CRP;CytR;NsrR;rpoD
yagE	WP_001136613.1	-1.35821	-2.56367	E	Amino acid transport and metabolism	synthase	b0268
udp	WP_000045177.1	-1.35372	-2.55571	F	Nucleotide transport and metabolism	Uridine phosphorylase	b3831	CRP;CRP;CytR;rpoD
kbaZ	WP_000681920.1	-1.32736	-2.50942	G	Carbohydrate transport and metabolism	that is required for full activity and stability of the Y subunit. Could have a chaperone-like function for the proper and stable folding of	b3132	AgaR;CRP;rpoD
sdhA	WP_000775540.1	-1.32148	-2.49923	C	Energy production and conversion	succinate dehydrogenase, flavoprotein subunit	b0723	ArcA;ArcA;CRP;FNR;Fur;rpoD
ilvN	WP_001181706.1	-1.31647	-2.49056	E	Amino acid transport and metabolism	Acetolactate synthase, small subunit	b3670	CRP;rpoD
fumC	WP_001099085.1	-1.31554	-2.48895	C	Energy production and conversion	fumarate hydratase Class II	b1611	ArcA;CRP;CRP;FNR;Fur;MarA;Rob;SoxR;SoxS;rpoS;rpoD
flu	WP_000820410.1	-1.3118	-2.48251	MU	Cell wall/membrane/envelope biogenesis;Intracellular trafficking, secretion, and vesicular transport	antigen 43	b2000	OxyR;rpoD
lldR	WP_000636500.1	-1.31135	-2.48174	K	Transcription	DNA-binding transcriptional repressor LldR	b3604	ArcA;LldR;LldR;rpoD
bsmA	WP_000254633.1	-1.30809	-2.47614	S	Function unknown	biofilm stress and motility protein A	b4189	rpoS
aceA	WP_000857856.1	-1.30801	-2.476	C	Energy production and conversion	Isocitrate lyase	b4015	ArcA;CRP;Cra;IHF;IclR;rpoD
sdhD	WP_000254365.1	-1.2854	-2.43749	C	Energy production and conversion	Succinate dehydrogenase hydrophobic membrane anchor	b0722	ArcA;ArcA;CRP;FNR;Fur;rpoD
gabT	WP_001087611.1	-1.28085	-2.42983	E	Amino acid transport and metabolism	4-aminobutyrate aminotransferase	b2662	CRP;GlaR;H-NS;Lrp;Nac;rpoS;rpoD,;rpoS
gatZ	WP_000853883.1	-1.27387	-2.4181	G	Carbohydrate transport and metabolism	that is required for full activity and stability of the Y subunit. Could have a chaperone-like function for the proper and stable folding of	b2095	ArcA;CRP;GatR;rpoD
rbsR	WP_000224470.1	-1.2677	-2.40777	K	Transcription	Is the main repressor of the genes involved in the de novo synthesis of purine nucleotides, regulating purB, purC, purEK, purF, purHD, purL, purMN and guaBA expression. PurR is allosterically activated to bind its cognate DNA by binding the purine corepressors, hypoxanthine or guanine, thereby effecting transcription repression (By similarity)	b3753	CRP;RbsR;rpoD
ilvB	WP_000168475.1	-1.25722	-2.39035	E	Amino acid transport and metabolism	acetolactate synthase	b3671	CRP;rpoD
gatD	WP_000844219.1	-1.25362	-2.38439	C	Energy production and conversion	Galactitol-1-phosphate dehydrogenase	b2091	ArcA;CRP;GatR;rpoD
uhpA	WP_000633668.1	-1.24718	-2.37377	T	Signal transduction mechanisms	response regulator	b3669
ucpA	WP_000517431.1	-1.24025	-2.36239	C	Energy production and conversion	Short chain dehydrogenase	b2426
dgoR	WP_000174305.1	-1.22989	-2.34549	K	Transcription	Transcriptional regulator	b4479	CRP;DgoR;rpoD
dadA	WP_001266908.1	-1.22552	-2.3384	E	Amino acid transport and metabolism	Oxidative deamination of D-amino acids (By similarity)	b1189	CRP;CRP;Lrp;rpoD
fimA	WP_000695564.1	-1.20321	-2.30251	S	Function unknown	Major type 1 subunit fimbrin	b4314	H-NS;IHF;Lrp;QseB;rpoD
gatC	WP_000490679.1	-1.19788	-2.29402	G	Carbohydrate transport and metabolism	PTS system Galactitol-specific	b2092	ArcA;CRP;GatR;rpoD
rbsB	WP_001056271.1	-1.19668	-2.29211	G	Carbohydrate transport and metabolism	D-ribose transporter subunit RbsB	b3751	CRP;RbsR;rpoD
dadX	WP_000197881.1	-1.18963	-2.28094	M	Cell wall/membrane/envelope biogenesis	Catalyzes the interconversion of L-alanine and D- alanine. May also act on other amino acids (By similarity)	b1190	CRP;CRP;Lrp;rpoD
ugpB	WP_000803190.1	-1.18835	-2.27892	P	Inorganic ion transport and metabolism	Glycerol-3-phosphate transporter periplasmic binding protein	b3453	CRP;PhoB;PhoB;rpoD
gabP	WP_001295173.1	-1.17458	-2.25727	E	Amino acid transport and metabolism	GabA permease	b2663	CRP;GlaR;H-NS;Lrp;Nac;rpoS;rpoD,;rpoS
putP	WP_001018479.1	-1.17436	-2.25693	E	Amino acid transport and metabolism	Sodium proline symporter	b1015	CRP;PutA;rpoD
hcxA	WP_001120441.1	-1.16079	-2.2358	C	Energy production and conversion	iron-containing alcohol dehydrogenase	b0599
yeeE	WP_000492339.1	-1.15863	-2.23246	S	Function unknown	transport system permease protein	b2013
ykgG	WP_000370307.1	-1.15157	-2.22155	S	Function unknown	transporter	b0308
uxaA	WP_001199390.1	-1.14926	-2.21801	G	Carbohydrate transport and metabolism	Dehydratase	b3091	CRP;ExuR;FNR;rpoD
aldB	WP_000183980.1	-1.14885	-2.21737	C	Energy production and conversion	dehydrogenase	b3588	CRP;Fis;rpoS
gabD	WP_000772831.1	-1.13298	-2.19311	C	Energy production and conversion	dehydrogenase	b2661	CRP;GlaR;H-NS;Lrp;Nac;rpoS;rpoD,;rpoS
gatB	WP_000823270.1	-1.12508	-2.18114	G	Carbohydrate transport and metabolism	The phosphoenolpyruvate-dependent sugar phosphotransferase system (PTS), a major carbohydrate active -transport system, catalyzes the phosphorylation of incoming sugar substrates concomitant with their translocation across the cell membrane. This system is involved in galactitol transport	b2093	ArcA;CRP;GatR;rpoD
cspD	WP_000410785.1	-1.12391	-2.17937	K	Transcription	Cold shock protein	b0880	CRP;H-NS;MqsA;rpoD
ssuD	WP_000056006.1	-1.12122	-2.17531	C	Energy production and conversion	Catalyzes the desulfonation of aliphatic sulfonates (By similarity)	b0935	Cbl;CysB;FNR;IHF;IHF;rpoD
sdhB	WP_001235254.1	-1.11562	-2.16688	C	Energy production and conversion	succinate dehydrogenase	b0724	ArcA;ArcA;CRP;FNR;Fur;rpoD
araF	WP_000548675.1	-1.11496	-2.16589	G	Carbohydrate transport and metabolism	L-arabinose-binding periplasmic protein	b1901	AraC;CRP;rpoS;rpoD,;rpoS
argF	WP_001281825.1	-1.10886	-2.15675	E	Amino acid transport and metabolism	ornithine carbamoyltransferase	b0273	ArgR;rpoD
putA	WP_001326840.1	-1.10611	-2.15264	E	Amino acid transport and metabolism	proline dehydrogenase, pyrroline-5-carboxylate dehydrogenase	b1014	BasR;MarA;PutA;rpoD
rpoE	WP_001295364.1	-1.1024	-2.14712	K	Transcription	RNA polymerase sigma factor	b2573	CRP;CpxR;GlrR;IHF;NtrC;RcsB;rpoS;rpoD;rpoD,;rpoE;rpoD,;rpoN
ssuA	WP_001244308.1	-1.10019	-2.14382	P	Inorganic ion transport and metabolism	(ABC) transporter	b0936	Cbl;CysB;FNR;IHF;IHF;rpoD
uxaC	WP_000187442.1	-1.09521	-2.13645	G	Carbohydrate transport and metabolism	Uronic isomerase	b3092	CRP;ExuR;FNR;rpoD
sixA	WP_001195819.1	-1.09237	-2.13225	T	Signal transduction mechanisms	phosphohistidine phosphatase	b2340	rpoD,;rpoE
patZ	WP_000083005.1	-1.08472	-2.12096	CK	Energy production and conversion;Transcription	acyl-CoA synthetase	b2584	CRP;rpoD
lldD	WP_000586962.1	-1.08101	-2.11552	C	Energy production and conversion	L-lactate dehydrogenase	b3605	ArcA;LldR;LldR;rpoD
aceK	WP_001137220.1	-1.08099	-2.11549	T	Signal transduction mechanisms	Bifunctional enzyme which can phosphorylate or dephosphorylate isocitrate dehydrogenase (IDH) on a specific serine residue. This is a regulatory mechanism which enables bacteria to bypass the Krebs cycle via the glyoxylate shunt in response to the source of carbon. When bacteria are grown on glucose, IDH is fully active and unphosphorylated, but when grown on acetate or ethanol, the activity of I…	b4016	ArcA;CRP;Cra;IHF;IclR;rpoD
yhjE	WP_001149003.1	-1.07973	-2.11365	G	Carbohydrate transport and metabolism	Metabolite H symporter, major facilitator superfamily (MFS)	b3523
fliY	WP_001296168.1	-1.07009	-2.09957	E	Amino acid transport and metabolism	Cystine transporter subunit	b1920
mlc	WP_000225262.1	-1.06748	-2.09577	K	Transcription	Transcriptional	b1594	CRP;CRP;Mlc;rpoD;rpoD,;rpoH
ygeV	WP_000417791.1	-1.05336	-2.07535	K	Transcription	Transcriptional regulator	b2869
yhaL	WP_001345966.1	-1.03794	-2.0533	S	Function unknown	Uncharacterized protein YhaL	b3107
rseA	WP_001168459.1	-1.02555	-2.03573	T	Signal transduction mechanisms	sigma-e factor negative regulatory protein	b2572	CRP;CpxR;GlrR;IHF;NtrC;RcsB;rpoE;rpoS;rpoD;rpoD,;rpoE;rpoD,;rpoN
ygiS	WP_001295629.1	-1.00447	-2.0062	E	Amino acid transport and metabolism	Bacterial extracellular solute-binding proteins, family 5 Middle	b3020
gspO	WP_000178154.1	1.00322	2.00446	NOU	Cell motility;Post-translational modification, protein turnover, and chaperones;Intracellular trafficking, secretion, and vesicular transport	Cleaves type-4 fimbrial leader sequence and methylates the N-terminal (generally Phe) residue (By similarity)	b3335	Fur;H-NS;SlyA;rpoD
narY	WP_000702535.1	1.00398	2.00552	C	Energy production and conversion	nitrate reductase	b1467
yghA	WP_000018760.1	1.00436	2.00606	S	Function unknown	short-chain dehydrogenase reductase	b3003
ybgS	WP_000784351.1	1.00617	2.00858	S	Function unknown	homeobox protein	b0753
tomB	WP_000344800.1	1.0078	2.01084	S	Function unknown	Biofilm formation regulator YbaJ	b0461	BasR;CpxR;PdhR;rpoD
malX	WP_000125583.1	1.01673	2.02333	G	Carbohydrate transport and metabolism	PTS system maltose- and glucose-specific	b1621	CRP;MalI;rpoD
mscS	WP_000389818.1	1.0368	2.05167	M	Cell wall/membrane/envelope biogenesis	Mechanosensitive ion channel	b2924
ybdR	WP_000646173.1	1.03715	2.05217	C	Energy production and conversion	Dehydrogenase	b0608
kch	WP_001295624.1	1.04231	2.05952	P	Inorganic ion transport and metabolism	Potassium channel protein	b1250
ybjO	WP_000389260.1	1.05644	2.0798	S	Function unknown	inner membrane protein ybjO	b0858
ybgC	WP_001098384.1	1.06483	2.09192	S	Function unknown	Thioesterase	b0736
blr	WP_001300888.1	1.0683	2.09696	S	Function unknown	beta-lactam resistance protein	b4409	rpoS
recF	WP_000060112.1	1.07478	2.1064	L	Replication, recombination and repair	it is required for DNA replication and normal SOS inducibility. RecF binds preferentially to single-stranded, linear DNA. It also seems to bind ATP (By similarity)	b3700	ArgP;DnaA;DnaA;rpoS,;rpoD;rpoD;rpoD,;rpoS
ygfI	WP_000350807.1	1.0791	2.11271	K	Transcription	Transcriptional regulator	b2921
dps	WP_000100800.1	1.09242	2.13232	P	Inorganic ion transport and metabolism	During stationary phase, binds the chromosome non- specifically, forming a highly ordered and stable dps-DNA co- crystal within which chromosomal DNA is condensed and protected from diverse damages. It protects DNA from oxidative damage by sequestering intracellular Fe(2 ) ion and storing it in the form of Fe(3 ) oxyhydroxide mineral, which can be released after reduction. One hydrogen peroxide o…	b0812	Fis;H-NS;IHF;MntR;OxyR;rpoD,;rpoS
ymdF	WP_001273658.1	1.09302	2.1332	S	Function unknown	Escherichia coli IMT2125 genomic chromosome, IMT2125	b4518
yhdZ	WP_000078349.1	1.09711	2.13925	E	Amino acid transport and metabolism	abc transporter atp-binding protein	b3271	NtrC;rpoN
mliC	WP_000178044.1	1.09851	2.14134	S	Function unknown	membrane-bound lysozyme inhibitor of C-type lysozyme	b1639
argO	WP_000493352.1	1.10258	2.14739	E	Amino acid transport and metabolism	Involved in the export of arginine. Important to control the intracellular level of arginine and the correct balance between arginine and lysine (By similarity)	b2923	ArgP;Lrp;rpoD
alaE	WP_000492656.1	1.10582	2.15221	U	Intracellular trafficking, secretion, and vesicular transport	Exports L-alanine (By similarity)	b2670	Lrp;rpoD
ydeI	WP_000671737.1	1.106	2.15248	S	Function unknown	single-species biofilm formation on inanimate substrate	b1536	RcdA;rpoD
yqjF	WP_000732240.1	1.11105	2.16003	S	Function unknown	Inner membrane protein YqjF	b3101
lasT	WP_001223132.1	1.12121	2.17529	J	Translation, ribosomal structure and biogenesis	RNA methyltransferase	b4403
tpiA	WP_001216325.1	1.12619	2.18282	G	Carbohydrate transport and metabolism	Triose-phosphate isomerase	b3919	Cra;rpoD,;rpoS
tktB	WP_000087280.1	1.13942	2.20292	G	Carbohydrate transport and metabolism	transketolase (EC 2.2.1.1)	b2465	PhoB;rpoS
caiB	WP_000349936.1	1.13945	2.20296	C	Energy production and conversion	Catalyzes the reversible transfer of the CoA moiety from gamma-butyrobetainyl-CoA to L-carnitine to generate L-carnitinyl- CoA and gamma-butyrobetaine. Is also able to catalyze the reversible transfer of the CoA moiety from gamma-butyrobetainyl- CoA or L-carnitinyl-CoA to crotonobetaine to generate crotonobetainyl-CoA (By similarity)	b0038	ArcA;CRP;CaiF;FNR;H-NS;rpoD
nagD	WP_000153129.1	1.15823	2.23183	G	Carbohydrate transport and metabolism	UMP phosphatase	b0675
yiaG	WP_000455798.1	1.16104	2.23618	K	Transcription	Transcriptional regulator	b3555	rpoS
yedR	WP_001313057.1	1.1671	2.24559	S	Function unknown	Inner membrane protein YedR	b1963
yciE	WP_001079505.1	1.17083	2.25141	S	Function unknown	transition metal ion binding	b1257	H-NS;McbR;rpoS;rpoD
hchA	WP_000218212.1	1.1769	2.2609	O	Post-translational modification, protein turnover, and chaperones	Functions as a holding molecular chaperone (holdase) which stabilizes unfolding intermediates and rapidly releases them in an active form once stress has abated. Plays an important role in protecting cells from severe heat shock and starvation, as well as in acid resistance of stationary-phase cells. It catalyzes the conversion of methylglyoxal (MG) to D-lactate in a single glutathione (GSH)-inde…	b1967	H-NS;rpoS;rpoD
yjbJ	WP_001030593.1	1.17838	2.26323	S	Function unknown	CsbD family	b4045
talA	WP_001003709.1	1.17865	2.26365	G	Carbohydrate transport and metabolism	Transaldolase is important for the balance of metabolites in the pentose-phosphate pathway (By similarity)	b2464	CreB;rpoS
sra	WP_000841554.1	1.1924	2.28533	J	Translation, ribosomal structure and biogenesis	Although this protein associates with the 30S subunit of the ribosome it is not considered to be a bona fide ribosomal protein	b1480	Fis;IHF;OmpR;RcsB;rpoS
yqiI	WP_001269802.1	1.19627	2.29147	S	Function unknown	May be involved in a fimbrial system chaperoned by	b3048	rpoS
narZ	WP_000040458.1	1.20154	2.29985	C	Energy production and conversion	Nitrate reductase 2 alpha	b1468
ytjA	WP_000490275.1	1.20866	2.31123	S	Function unknown	Protein of unknown function (DUF1328)	b4568
gpmI	WP_001350558.1	1.22636	2.33976	G	Carbohydrate transport and metabolism	Catalyzes the interconversion of 2-phosphoglycerate and 3-phosphoglycerate (By similarity)	b3612
osmY	WP_001295748.1	1.23173	2.34849	S	Function unknown	Periplasmic protein	b4376	CRP;Fis;FliZ;IHF;Lrp;rpoD,;rpoS
emrK	WP_000435167.1	1.24232	2.36579	V	Defense mechanisms	Multidrug resistance protein	b2368	EvgA;FNR
yjjY	WP_001303782.1	1.25646	2.38909	S	Function unknown	NA	b4402
ynjB	WP_001215339.1	1.25915	2.39355	S	Function unknown	(ABC) transporter	b1754
cbl	WP_001011008.1	1.2813	2.43058	K	Transcription	Transcriptional regulator	b1987	CysB;NtrC;rpoD
pykF	WP_001295403.1	1.29662	2.45653	G	Carbohydrate transport and metabolism	Pyruvate kinase	b1676	Cra;rpoS,;rpoD;rpoD;rpoD,;rpoS
ymjC	WP_000800171.1	1.29761	2.45821	GM	Carbohydrate transport and metabolism;Cell wall/membrane/envelope biogenesis	NAD-dependent epimerase dehydratase	b4525	PgrR;rpoH
ycaC	WP_000165879.1	1.30655	2.47349	Q	Secondary metabolites biosynthesis, transport, and catabolism	Isochorismatase	b0897
astC	WP_000081983.1	1.31223	2.48325	E	Amino acid transport and metabolism	Acetylornithine aminotransferase	b1748	ArgR;NtrC;rpoS;rpoN;rpoD
bhsA	WP_000800153.1	1.31863	2.49429	M	Cell wall/membrane/envelope biogenesis	Reduces the permeability of the outer membrane to copper. Seems to be involved in the regulation of biofilm formation. May decrease biofilm formation by repressing cell-cell interaction and cell surface interaction	b1112	CRP;ComR;rpoE;rpoD
ompX	WP_001295296.1	1.3358	2.52416	M	Cell wall/membrane/envelope biogenesis	outer membrane protein x	b0814	FNR;rpoD
chbB	WP_000412169.1	1.33867	2.52918	G	Carbohydrate transport and metabolism	PTS system N,N'-diacetylchitobiose-specific transporter subunit IIB	b1738	CRP;ChbR;ChbR;NagC
yhdX	WP_000019655.1	1.36171	2.5699	E	Amino acid transport and metabolism	amino acid ABC transporter	b3269	NtrC;rpoN
dtpA	WP_000100932.1	1.36231	2.57096	E	Amino acid transport and metabolism	Inherit from bactNOG: Transporter	b1634	GadX;OmpR;rpoD
ydfJ	WP_000347482.1	1.36479	2.5754	G	Carbohydrate transport and metabolism	Major Facilitator	b1543
mqo	WP_000758077.1	1.36802	2.58115	C	Energy production and conversion	malate dehydrogenase (quinone)	b2210
aidB	WP_001350567.1	1.40767	2.65309	I	Lipid transport and metabolism	acyl-CoA dehydrogenase	b4187	Ada;AidB;Lrp;rpoD,;rpoS
iraP	WP_000792970.1	1.40805	2.65379	D	Cell cycle control, cell division, chromosome partitioning	Inhibits RpoS proteolysis by regulating RssB activity, thereby increasing the stability of the sigma stress factor RpoS especially during phosphate starvation, but also in stationary phase and during nitrogen starvation. Its effect on RpoS stability is due to its interaction with RssB, which probably blocks the interaction of RssB with RpoS, and the consequent delivery of the RssB-RpoS complex to…	b0382	CsgD;rpoD
cbpA	WP_000420621.1	1.41224	2.66151	O	Post-translational modification, protein turnover, and chaperones	displays overlapping activities with DnaJ, but functions under different conditions, probably acting as a molecular chaperone in an adaptive response to environmental stresses other than heat shock. Lacks autonomous chaperone activity	b1000	Fis;rpoS;rpoD;rpoD,;rpoS
bdm	WP_000495771.1	1.4327	2.69952	S	Function unknown	biofilm-dependent modulation protein	b1481	RcsB
truC	WP_000890001.1	1.44864	2.7295	J	Translation, ribosomal structure and biogenesis	Pseudouridine synthase	b2791
cnu	WP_000217950.1	1.45195	2.73578	S	Function unknown	OriC-binding nucleoid-associated protein	b1625
hlyE	WP_001336523.1	1.45439	2.74041	D	Cell cycle control, cell division, chromosome partitioning	Toxin, which has some hemolytic activity towards mammalian cells. Acts by forming a pore-like structure upon contact with mammalian cells	b1182	CRP;FNR;Fis;H-NS;H-NS;SlyA
ompC	WP_000865568.1	1.46044	2.75192	M	Cell wall/membrane/envelope biogenesis	membrAne	b2215	CpxR;EnvY;IHF;Lrp;OmpR;YjjQ;rpoD
dcuB	WP_000899522.1	1.46367	2.7581	P	Inorganic ion transport and metabolism	Anaerobic c4-dicarboxylate transporter	b4123	CRP;DcuR;FNR;NarL;rpoD
ynjC	WP_000224958.1	1.46996	2.77015	S	Function unknown	abc transporter permease protein	b1755
yciG	WP_000807651.1	1.47146	2.77303	S	Function unknown	Escherichia coli IMT2125 genomic chromosome, IMT2125	b1259	H-NS;McbR;rpoS
ybcI	WP_001143542.1	1.47289	2.77577	S	Function unknown	inner membrane protein YbcI	b0527
yciF	WP_001056490.1	1.47792	2.78548	S	Function unknown	response to DNA damage stimulus	b1258	H-NS;McbR;rpoS
ydfZ	WP_000214712.1	1.54182	2.91161	S	Function unknown	selenium carrying protein	b1541
ilvM	WP_000983255.1	1.58325	2.99644	E	Amino acid transport and metabolism	Acetolactate synthase 2 regulatory subunit	b3769	IHF;IHF;Lrp;rpoD
hyaB	WP_000107384.1	1.59729	3.02575	C	Energy production and conversion	large subunit	b0973	AppY;ArcA;Fis;IscR;NarL;NarP;YdeO;rpoD,;rpoS
cpxP	WP_001223800.1	1.66818	3.17813	NPTU	Cell motility;Inorganic ion transport and metabolism;Signal transduction mechanisms;Intracellular trafficking, secretion, and vesicular transport	periplasmic	b4484	CpxR;rpoD
osmB	WP_000498253.1	1.73376	3.32593	M	Cell wall/membrane/envelope biogenesis	osmotically inducible lipoprotein	b1283	RcsB;rpoS;rpoD,;rpoS
yfjM	WP_000502050.1	1.76149	3.39049	S	Function unknown	Protein of unknown function (DUF1524)	b2629
malS	WP_000761225.1	1.92493	3.79717	G	Carbohydrate transport and metabolism	Periplasmic alpha-amylase	b3571	CRP;MalT;PhoP;rpoD
hyaA	WP_001058323.1	1.95336	3.87275	C	Energy production and conversion	small subunit	b0972	AppY;ArcA;Fis;IscR;NarL;NarP;YdeO;rpoD,;rpoS
malQ	WP_000444342.1	1.99405	3.98353	G	Carbohydrate transport and metabolism	4-alpha-glucanotransferase (EC 2.4.1.25)	b3416	FNR;MalT;rpoE;rpoD
yedL	WP_000494172.1	2.00165	4.00458	K	Transcription	N-acetyltransferase activity	b1932
acpH	WP_001009885.1	2.00244	4.00678	S	Function unknown	Converts holo-ACP to apo-ACP by hydrolytic cleavage of the phosphopantetheine prosthetic group from ACP (By similarity)	b0404
malP	WP_000081909.1	2.09498	4.27221	G	Carbohydrate transport and metabolism	Phosphorylase is an important allosteric enzyme in carbohydrate metabolism. Enzymes from different sources differ in their regulatory mechanisms and in their natural substrates. However, all known phosphorylases share catalytic and structural properties (By similarity)	b3417	FNR;MalT;rpoD
rutA	WP_001326839.1	2.10656	4.30663	F	Nucleotide transport and metabolism	Catalyzes the pyrimidine ring opening between N-3 and C- 4 by an unusual flavin hydroperoxide-catalyzed mechanism to yield ureidoacrylate peracid. It cleaves pyrmidine rings directly by adding oxygen atoms, making a toxic ureidoacrylate peracid product which can be spontaneously reduced to ureidoacrylate (By similarity)	b1012	ArcA;NtrC;PhoP;RutR;rpoN
appY	WP_000386784.1	2.11257	4.32461	K	Transcription	Induces the synthesis of acid phosphatase (AppA) and several other polypeptides (such as AppBC) during the deceleration phase of growth. It also acts as a transcriptional repressor for one group of proteins that are synthesized preferentially in exponential growth and for one group synthesized only in the stationary phase. Also involved in the stabilization of the sigma stress factor RpoS during …	b0564	ArcA;DpiA;H-NS;rpoS;rpoD
nagC	WP_000187594.1	2.18839	4.55797	K	Transcription	n-acetylglucosamine repressor	b0676	CRP;CRP;NagC;rpoD
malZ	WP_000930752.1	2.24444	4.73854	G	Carbohydrate transport and metabolism	maltodextrin glucosidase	b0403	MalT
gadX	WP_001191059.1	2.25568	4.77559	K	Transcription	transcriptional regulator	b3516	AdiY;ArcA;CRP;FNR;Fis;GadE;GadE-RcsB;GadW;GadW;GadX;H-NS;PhoB;RcsB;RutR;TorR;rpoS;rpoS,;rpoD,;rpoS,;rpoD
rutD	WP_000777653.1	2.31771	4.98539	F	Nucleotide transport and metabolism	May increase the rate of spontaneous hydrolysis of aminoacrylate to malonic semialdehyde. Required to remove a toxic intermediate produce in the pyrimidine nitrogen degradation (By similarity)	b1009	ArcA;NtrC;PhoP;RutR;rpoN
csgD	WP_000481509.1	2.48158	5.58508	K	Transcription	transcriptional regulator	b1040	BasR;CRP;CpxR;Cra;CsgD;FliZ;H-NS;IHF;MlrA;MqsA;OmpR;RcdA;RcsAB;RstA;rpoS,;rpoS,;rpoD;rpoS,;rpoD
ybaT	WP_000982172.1	2.48823	5.61091	E	Amino acid transport and metabolism	amino acid	b0486	GadX;rpoS
amtB	WP_000685029.1	2.50685	5.68376	P	Inorganic ion transport and metabolism	Ammonium transporter	b0451	FNR;FNR;Fur;Fur;GadX;NtrC;rpoN
gadW	WP_000149999.1	2.56491	5.91717	K	Transcription	Transcriptional regulator	b3515	FNR;GadE;GadW;GadX;GadX;H-NS;PhoB;PhoP;RutR;SdiA;YdeO;rpoS
glsA1	WP_000883034.1	2.60998	6.10494	E	Amino acid transport and metabolism	glutaminase EC 3.5.1.2	b0485
glnK	WP_000780338.1	2.68034	6.41005	E	Amino acid transport and metabolism	nitrogen regulatory protein PII	b0450	FNR;FNR;Fur;Fur;GadX;NtrC;rpoN
nac	WP_001011462.1	2.9158	7.54646	K	Transcription	Transcriptional regulator, LysR family	b1988	FNR;Fur;Nac;NtrC;rpoN
rutB	WP_001393558.1	2.91684	7.55189	F	Nucleotide transport and metabolism	In vivo, quickly hydrolyzes the ureidoacrylate peracid to avoid toxicity, but can also hydrolyzes ureidoacrylate that is formed spontaneously from ureidoacrylate peracid. One of the products of hydrolysis, carbamate, hydrolyzes spontaneously, thereby releasing one of the pyrimidine rings nitrogen atoms as ammonia and one of its carbons as CO2 (By similarity)	b1011	ArcA;NtrC;PhoP;RutR;rpoN
ydeM	WP_001301030.1	2.92865	7.61399	S	Function unknown	radical SAM domain protein	b1497	AraC;GadX;NagC;rpoD
mdtF	WP_000024872.1	2.98528	7.9188	V	Defense mechanisms	Resistance protein	b3514	CRP;EvgA;FliZ;GadE;GadW;GadX;H-NS;YdeO;rpoS;rpoD
nagE	WP_001023093.1	3.01075	8.05986	G	Carbohydrate transport and metabolism	pts system	b0679	CRP;CRP;NagC;rpoD
yobF	WP_001295496.1	3.14363	8.83743	S	Function unknown	Protein of unknown function (DUF2627)	b1824	rpoD
slp	WP_001350553.1	3.23506	9.41563	M	Cell wall/membrane/envelope biogenesis	Outer membrane protein induced after carbon starvation	b3506	GadE-RcsB;GadW;GadX;H-NS;MarA;YdeO;rpoD
csgE	WP_000833288.1	3.29316	9.80257	U	Intracellular trafficking, secretion, and vesicular transport	curli assembly protein CsgE	b1039	BasR;CRP;CpxR;Cra;CsgD;FliZ;H-NS;IHF;MlrA;MqsA;OmpR;RcdA;RcsAB;RstA;rpoS,;rpoS,;rpoD;rpoS,;rpoD
ydeN	WP_001295684.1	3.57031	11.8787	P	Inorganic ion transport and metabolism	Sulfatase	b1498	AraC;GadX;NagC;rpoD
csgF	WP_001264088.1	3.6778	12.7975	U	Intracellular trafficking, secretion, and vesicular transport	Curli production assembly transport component, CsgF	b1038	BasR;CRP;CpxR;Cra;CsgD;FliZ;H-NS;IHF;MlrA;MqsA;OmpR;RcdA;RcsAB;RstA;rpoS,;rpoS,;rpoD;rpoS,;rpoD
dctR	WP_000478619.1	3.82442	14.1666	K	Transcription	Regulates the expression of several genes involved in acid resistance. Required for the expression of gadA and gadBC, among others, regardless of media or growth conditions. Binds directly to the 20 bp GAD box found in the control regions of both loci	b3507	GadE-RcsB;GadW;GadX;H-NS;MarA;YdeO;rpoD
mdtE	WP_001081984.1	3.82779	14.1997	M	Cell wall/membrane/envelope biogenesis	Part of a multidrug resistance efflux system that confers resistance to compounds such as rhodamine 6G, erythromycin, doxorubicin, ethidium bromide, TPP, SDS, deoxycholate, crystal violet and benzalkonium	b3513	CRP;EvgA;FliZ;GadE;GadW;GadX;H-NS;YdeO;rpoS;rpoD
nagA	WP_000271153.1	3.85051	14.4251	G	Carbohydrate transport and metabolism	GlcNAc 6-P deacetylase	b0677	CRP;CRP;NagC;PhoP;rpoD
hycB	WP_001079186.1	3.92941	15.236	C	Energy production and conversion	small subunit of hydrogenase-3, iron-sulfur protein (part of formate hydrogenlyase (FHL) complex)	b2724	FhlA;IHF;ModE;NsrR;rpoN
gadA	WP_000372240.1	4.11345	17.309	E	Amino acid transport and metabolism	Converts glutamate to gamma-aminobutyrate (GABA), consuming one intracellular proton in the reaction. The gad system helps to maintain a near-neutral intracellular pH when cells are exposed to extremely acidic conditions. The ability to survive transit through the acidic conditions of the stomach is essential for successful colonization of the mammalian host by commensal and pathogenic bacteria	b3517	AdiY;ArcA;CRP;FNR;Fis;GadE-RcsB;GadW;GadW;GadX;H-NS;RcsB;TorR;rpoS,;rpoD,;rpoS,;rpoD
hdeD	WP_000965672.1	4.17184	18.024	S	Function unknown	Acid-resistance membrane protein	b3511	GadE;GadX;H-NS;PhoP;RcsB;rpoS,;rpoD
hdeB	WP_001298717.1	4.31262	19.8714	S	Function unknown	Acid-resistance protein	b3509	FliZ;GadE;GadW;GadW;GadX;GadX;H-NS;Lrp;MarA;PhoP;RcsB;TorR;rpoS,;rpoD,;rpoD,;rpoS
yhiD	WP_001296814.1	4.34489	20.3209	P	Inorganic ion transport and metabolism	Mg(2 ) transport ATPase	b3508	FliZ;GadE;GadW;GadW;GadX;GadX;H-NS;Lrp;MarA;PhoP;RcsB;TorR;rpoS,;rpoD,;rpoD,;rpoS
yhdU	WP_001295275.1	4.34576	20.3331	S	Function unknown	transport protein	b3263
hdeA	WP_000756550.1	4.40649	21.2072	O	Post-translational modification, protein turnover, and chaperones	Required for optimal acid stress protection. Exhibits a chaperone-like activity only at pH below 3 by suppressing non- specifically the aggregation of denaturated periplasmic proteins. Important for survival of enteric bacteria in the acidic environment of the host stomach. Also promotes the solubilization at neutral pH of proteins that had aggregated in their presence at acidic pHs. May cooperat…	b3510	FliZ;GadE;GadW;GadW;GadX;GadX;H-NS;Lrp;MarA;PhoP;RcsB;TorR;rpoS,;rpoD,;rpoD,;rpoS
gadE	WP_000576690.1	4.52031	22.9483	K	Transcription	Regulates the expression of several genes involved in acid resistance. Required for the expression of gadA and gadBC, among others, regardless of media or growth conditions. Binds directly to the 20 bp GAD box found in the control regions of both loci	b3512	ArcA;CRP;EvgA;FliZ;GadE;GadW;GadX;H-NS;PhoP;YdeO;rpoS;rpoD
gadB	WP_000358930.1	4.52257	22.9842	E	Amino acid transport and metabolism	Converts glutamate to gamma-aminobutyrate (GABA), consuming one intracellular proton in the reaction. The gad system helps to maintain a near-neutral intracellular pH when cells are exposed to extremely acidic conditions. The ability to survive transit through the acidic conditions of the stomach is essential for successful colonization of the mammalian host by commensal and pathogenic bacteria	b1493	AdiY;CRP;Fis;FliZ;GadE;GadW;GadW;GadX;RcsB;rpoS,;rpoD,;rpoS,;rpoD
gadC	WP_000246019.1	4.72592	26.4632	E	Amino acid transport and metabolism	Involved in glutamate-dependent acid resistance. Imports glutamate inside the cell while simultaneously exporting to the periplasm the GABA produced by GadA and GadB. The gad system helps to maintain a near-neutral intracellular pH when cells are exposed to extremely acidic conditions. The ability to survive transit through the acidic conditions of the stomach is essential for successful coloniza…	b1492	AdiY;CRP;Fis;FliZ;GadE;GadW;GadW;GadX;RcsB;rpoS,;rpoD,;rpoS,;rpoD
nagB	WP_001237072.1	4.88876	29.6253	G	Carbohydrate transport and metabolism	Catalyzes the reversible isomerization-deamination of glucosamine 6-phosphate (GlcN6P) to form fructose 6-phosphate (Fru6P) and ammonium ion (By similarity)	b0678	CRP;CRP;NagC;rpoD
cspC	WP_001062678.1	5.61747	49.0937	K	Transcription	Cold shock protein	b1823	rpoD

## Sheet: WGMC_gene_list
Gene_name	locus_tag	log_ratio	Fold-Change	COG_class	COG_class_def	Protein_function	bnumber	TFs
uhpT	WP_000879194.1	-3.45756	-10.9858	G	Carbohydrate transport and metabolism	sugar phosphate antiporter	b3666
pspG	WP_000891404.1	-3.04299	-8.24199	S	Function unknown	phage shock protein G	b4050
cpxP	WP_001223800.1	-2.35633	-5.12067	NPTU	Cell motility;Inorganic ion transport and metabolism;Signal transduction mechanisms;Intracellular trafficking, secretion, and vesicular transport	periplasmic	b4484	CpxR;rpoD
yncJ	WP_000494244.1	-2.11122	-4.32056	S	Function unknown	Protein of unknown function (DUF2554)	b1436
alaE	WP_000492656.1	-2.03376	-4.0947	U	Intracellular trafficking, secretion, and vesicular transport	Exports L-alanine (By similarity)	b2670	Lrp;rpoD
pspA	WP_000511025.1	-1.89677	-3.72379	KT	Transcription;Signal transduction mechanisms	Phage shock protein A	b1304
ydiY	WP_000771391.1	-1.78401	-3.44382	M	Cell wall/membrane/envelope biogenesis	Salt-induced outer membrane protein	b1722
pspB	WP_001274963.1	-1.69239	-3.23192	S	Function unknown	phage shock protein B	b1305
pspC	WP_000907387.1	-1.61697	-3.06729	K	Transcription	phage shock protein C	b1306
nagD	WP_000153129.1	-1.14796	-2.216	G	Carbohydrate transport and metabolism	UMP phosphatase	b0675
yebE	WP_000024757.1	-1.10947	-2.15767	S	Function unknown	Inner membrane protein YebE	b1846
galS	WP_000628648.1	4.32557	20.0506	K	Transcription	Transcriptional regulator	b2151

## Sheet: WHIC_gene_list
Gene_name	locus_tag	log_ratio	Fold-Change	COG_class	COG_class_def	Protein_function	bnumber	TFs
dhaR	WP_001350505.1	-10.3607	-1314.85	K	Transcription	DNA-binding transcriptional regulator DhaR	b1201	DhaR;rpoS
ycgV	WP_001334788.1	-10.1022	-1099.15	MU	Cell wall/membrane/envelope biogenesis;Intracellular trafficking, secretion, and vesicular transport	Autotransporter	b1202
treA	WP_000841714.1	-9.43098	-690.253	G	Carbohydrate transport and metabolism	Provides the cells with the ability to utilize trehalose at high osmolarity by splitting it into glucose molecules that can subsequently be taken up by the phosphotransferase-mediated uptake system (By similarity)	b1197	rpoS
cspC	WP_001062678.1	-7.49759	-180.718	K	Transcription	Cold shock protein	b1823	rpoD
dhaK	WP_000733715.1	-7.47524	-177.939	G	Carbohydrate transport and metabolism	Dihydroxyacetone kinase	b1200	DhaR;rpoS
dhaL	WP_000059411.1	-6.80654	-111.937	G	Carbohydrate transport and metabolism	Dihydroxyacetone kinase	b1199	DhaR;rpoS
glnK	WP_000780338.1	-6.7416	-107.01	E	Amino acid transport and metabolism	nitrogen regulatory protein PII	b0450	FNR;FNR;Fur;Fur;GadX;NtrC;rpoN
dhaM	WP_001301101.1	-6.47961	-89.2397	G	Carbohydrate transport and metabolism	Dihydroxyacetone kinase	b1198	DhaR;rpoS
nac	WP_001011462.1	-5.19054	-36.5181	K	Transcription	Transcriptional regulator, LysR family	b1988	FNR;Fur;Nac;NtrC;rpoN
nirB	WP_000049208.1	-5.15008	-35.5081	C	Energy production and conversion	BFD-like [2Fe-2S] binding domain	b3365	CRP;Cra;FNR;Fis;H-NS;IHF;IHF;NarL;NarP;rpoD
galS	WP_000628648.1	-4.92779	-30.4377	K	Transcription	Transcriptional regulator	b2151	CRP;GalR;GalS;rpoD
dmsA	WP_000850303.1	-4.30097	-19.7115	C	Energy production and conversion	Anaerobic dimethyl sulfoxide reductase, A subunit, DmsA YnfE family	b0894	FNR;Fis;IHF;ModE;NarL;rpoD
glpA	WP_000857257.1	-4.27495	-19.3593	C	Energy production and conversion	dehydrogenase, subunit A	b2241	ArcA;CRP;FNR;Fis;FlhDC;GlpR;rpoD
rutA	WP_001326839.1	-4.24226	-18.9255	F	Nucleotide transport and metabolism	Catalyzes the pyrimidine ring opening between N-3 and C- 4 by an unusual flavin hydroperoxide-catalyzed mechanism to yield ureidoacrylate peracid. It cleaves pyrmidine rings directly by adding oxygen atoms, making a toxic ureidoacrylate peracid product which can be spontaneously reduced to ureidoacrylate (By similarity)	b1012	ArcA;NtrC;PhoP;RutR;rpoN
amtB	WP_000685029.1	-4.20716	-18.4707	P	Inorganic ion transport and metabolism	Ammonium transporter	b0451	FNR;FNR;Fur;Fur;GadX;NtrC;rpoN
bioD2	WP_000919231.1	-4.15679	-17.8368	H	Coenzyme transport and metabolism	Catalyzes a mechanistically unusual reaction, the ATP- dependent insertion of CO2 between the N7 and N8 nitrogen atoms of 7,8-diaminopelargonic acid (DAPA) to form an ureido ring (By similarity)	b1593
rutB	WP_001393558.1	-4.07132	-16.8109	F	Nucleotide transport and metabolism	In vivo, quickly hydrolyzes the ureidoacrylate peracid to avoid toxicity, but can also hydrolyzes ureidoacrylate that is formed spontaneously from ureidoacrylate peracid. One of the products of hydrolysis, carbamate, hydrolyzes spontaneously, thereby releasing one of the pyrimidine rings nitrogen atoms as ammonia and one of its carbons as CO2 (By similarity)	b1011	ArcA;NtrC;PhoP;RutR;rpoN
nirD	WP_000084764.1	-3.99474	-15.9418	C	Energy production and conversion	nitrite reductase NADPH (small subunit)	b3366	CRP;Cra;FNR;Fis;H-NS;IHF;IHF;NarL;NarP;rpoD
oppB	WP_000911112.1	-3.75486	-13.4997	P	Inorganic ion transport and metabolism	Oligopeptide transporter permease	b1244	ArcA;Fur;Lrp;ModE;rpoF
dmsB	WP_000213098.1	-3.62352	-12.3251	C	Energy production and conversion	anaerobic dimethyl sulfoxide reductase	b0895	FNR;Fis;IHF;ModE;NarL;rpoD
cbl	WP_001011008.1	-3.60273	-12.1487	K	Transcription	Transcriptional regulator	b1987	CysB;NtrC;rpoD
ybjM	WP_000681108.1	-3.45075	-10.934	S	Function unknown	inner membrane protein YbjM	b0848
yobF	WP_001295496.1	-3.34863	-10.1868	S	Function unknown	Protein of unknown function (DUF2627)	b1824	rpoD
feoC	WP_000157586.1	-3.34854	-10.1861	K	Transcription	May function as a transcriptional regulator that controls feoABC expression (By similarity)	b3410	FNR;Fur;NagC;rpoD
ynfE	WP_000041675.1	-3.2745	-9.67658	C	Energy production and conversion	Dimethyl sulfoxide reductase	b1587	FNR;NarL;rpoD,;rpoS
yqeI	WP_001300710.1	-3.20634	-9.23005	K	Transcription	Transcriptional regulator	b2847
feoB	WP_000737039.1	-3.07356	-8.41849	P	Inorganic ion transport and metabolism	Ferrous iron transport protein b	b3409	FNR;Fur;NagC;rpoD
ylcI	WP_001421937.1	-2.99187	-7.95505	S	Function unknown	protein YnfO from qin prophage	b4589
yhbU	WP_001311152.1	-2.99162	-7.95369	O	Post-translational modification, protein turnover, and chaperones	Peptidase U32	b3158
glnL	WP_000190577.1	-2.9736	-7.85491	T	Signal transduction mechanisms	Signal transduction histidine kinase, nitrogen specific	b3869	CRP;CRP;Fis;NtrC;NtrC;rpoN;rpoD
glnA	WP_001271717.1	-2.93852	-7.66627	E	Amino acid transport and metabolism	glutamine synthetase	b3870	CRP;CRP;Fis;NtrC;NtrC;rpoN;rpoD
frdA	WP_001192973.1	-2.92207	-7.57933	C	Energy production and conversion	succinate dehydrogenase, flavoprotein subunit	b4154	DcuR;FNR;NarL;rpoD,;rpoS
feoA	WP_001200455.1	-2.87832	-7.35293	P	Inorganic ion transport and metabolism	Ferrous iron transport protein A	b3408	FNR;Fur;NagC;rpoD
hybO	WP_000145410.1	-2.81657	-7.04485	C	Energy production and conversion	small subunit	b2997	ArcA;NarL;rpoD
hypA	WP_001299100.1	-2.79755	-6.9526	O	Post-translational modification, protein turnover, and chaperones	Probably plays a role in a hydrogenase nickel cofactor insertion step (By similarity)	b2726	FhlA;IHF;NsrR;rpoN
hypC	WP_000334881.1	-2.74876	-6.7214	O	Post-translational modification, protein turnover, and chaperones	hydrogenase assembly chaperone	b2728	FNR;FhlA;IHF;NsrR;rpoN
iraD	WP_001309187.1	-2.74425	-6.70041	K	Transcription	Inhibits RpoS proteolysis by regulating RssB activity, thereby increasing the stability of the sigma stress factor RpoS during oxidative stress. Its effect on RpoS stability is due to its interaction with RssB, which probably blocks the interaction of RssB with RpoS, and the consequent delivery of the RssB-RpoS complex to the ClpXP protein degradation pathway	b4326	FNR;rpoS,;rpoD;rpoD
yqeJ	WP_000568339.1	-2.74241	-6.69186	S	Function unknown	NA	b2848
rutC	WP_001126780.1	-2.73125	-6.64029	F	Nucleotide transport and metabolism	May reduce aminoacrylate peracid to aminoacrylate. Required to remove a toxic intermediate produce by the pyrimidine nitrogen degradation (By similarity)	b1010	ArcA;NtrC;PhoP;RutR;rpoN
hypB	WP_000337665.1	-2.67082	-6.36792	KO	Transcription;Post-translational modification, protein turnover, and chaperones	hydrogenase nickel incorporation protein HypB	b2727	FNR;FhlA;IHF;NsrR;rpoN
asnA	WP_000845104.1	-2.55226	-5.86552	E	Amino acid transport and metabolism	asparagine synthetase A	b3744	AsnC;rpoD
nrfB	WP_001295391.1	-2.55094	-5.86015	C	Energy production and conversion	Cytochrome c nitrite reductase, pentaheme subunit	b4071	FNR;Fis;FlhDC;IHF;IHF;NarL;NarL;NarP;NsrR;rpoD
frdB	WP_000829498.1	-2.50581	-5.67968	C	Energy production and conversion	fumarate reductase iron-sulfur	b4153	DcuR;FNR;NarL;rpoD,;rpoS
asnB	WP_000337077.1	-2.48614	-5.60277	E	Amino acid transport and metabolism	asparagine synthetase	b0674	GadX
adiY	WP_001217060.1	-2.48246	-5.58849	K	Transcription	Transcriptional regulator	b4116	H-NS
yohJ	WP_001295452.1	-2.48237	-5.58816	S	Function unknown	UPF0299 membrane protein	b2141
ybcV	WP_000079503.1	-2.47909	-5.57547	S	Function unknown	Uncharacterized protein YcgX	b0558
narG	WP_000032939.1	-2.46272	-5.51255	C	Energy production and conversion	Nitrate reductase 2 alpha	b1224	FNR;Fis;IHF;NarL;RstA;rpoD
dcuB	WP_000899522.1	-2.44676	-5.45189	P	Inorganic ion transport and metabolism	Anaerobic c4-dicarboxylate transporter	b4123	CRP;DcuR;FNR;NarL;rpoD
bhsA	WP_000800153.1	-2.42994	-5.38871	M	Cell wall/membrane/envelope biogenesis	Reduces the permeability of the outer membrane to copper. Seems to be involved in the regulation of biofilm formation. May decrease biofilm formation by repressing cell-cell interaction and cell surface interaction	b1112	CRP;ComR;rpoE;rpoD
ttdR	WP_000935206.1	-2.408	-5.30739	K	Transcription	Positive regulator required for L-tartrate-dependent anaerobic growth on glycerol. Induces expression of the ttdA-ttdB- ygjE operon	b3060	Dan
mqo	WP_000758077.1	-2.39452	-5.25802	C	Energy production and conversion	malate dehydrogenase (quinone)	b2210
yhcC	WP_001299745.1	-2.38811	-5.23473	S	Function unknown	radical SAM protein	b3211
yfcC	WP_001274493.1	-2.38188	-5.21217	S	Function unknown	c4-dicarboxylate anaerobic carrier	b2298
sbp	WP_001045689.1	-2.37465	-5.1861	P	Inorganic ion transport and metabolism	Sulfate ABC transporter periplasmic sulfate-binding protein	b3917
cysD	WP_000372108.1	-2.37324	-5.18103	P	Inorganic ion transport and metabolism	Sulfate adenylate transferase	b2752	CysB;rpoD
hcp	WP_000458809.1	-2.3678	-5.16155	C	Energy production and conversion	Catalyzes the reduction of hydroxylamine to form NH(3) and H(2)O (By similarity)	b0873	FNR;NarL;NarP;NsrR;OxyR;rpoE
aroF	WP_001168037.1	-2.34081	-5.06585	E	Amino acid transport and metabolism	Stereospecific condensation of phosphoenolpyruvate (PEP) and D-erythrose-4-phosphate (E4P) giving rise to 3-deoxy-D- arabino-heptulosonate-7-phosphate (DAHP) (By similarity)	b2601	SoxR;TyrR;rpoD
glnG	WP_001188777.1	-2.31213	-4.96615	T	Signal transduction mechanisms	two component, sigma54 specific, transcriptional regulator, Fis family	b3868	CRP;CRP;Fis;NtrC;NtrC;rpoN;rpoD
cysP	WP_000290230.1	-2.30581	-4.94447	P	Inorganic ion transport and metabolism	Thiosulfate transporter subunit	b2425	CysB;H-NS;rpoD
ilvM	WP_000983255.1	-2.27011	-4.82361	E	Amino acid transport and metabolism	Acetolactate synthase 2 regulatory subunit	b3769	IHF;IHF;Lrp;rpoD
adhE	WP_000301651.1	-2.25576	-4.77587	C	Energy production and conversion	alcohol dehydrogenase	b1241	Cra;FNR;Fis;Lrp;NarL;rpoS;rpoS,;rpoD
malP	WP_000081909.1	-2.23223	-4.69861	G	Carbohydrate transport and metabolism	Phosphorylase is an important allosteric enzyme in carbohydrate metabolism. Enzymes from different sources differ in their regulatory mechanisms and in their natural substrates. However, all known phosphorylases share catalytic and structural properties (By similarity)	b3417	FNR;MalT;rpoD
yjjP	WP_001338213.1	-2.21886	-4.65526	S	Function unknown	Inner membrane protein yjjP	b4364	H-NS
ynfM	WP_000091840.1	-2.20342	-4.6057	G	Carbohydrate transport and metabolism	Major Facilitator	b1596
nrfA	WP_000196875.1	-2.20178	-4.60048	C	Energy production and conversion	Plays a role in nitrite reduction (By similarity)	b4070	FNR;Fis;FlhDC;IHF;IHF;NarL;NarL;NarP;NsrR;rpoD
eamB	WP_000189207.1	-2.19826	-4.58925	E	Amino acid transport and metabolism	Efflux protein	b2578
yjjI	WP_001143253.1	-2.18417	-4.54464	S	Function unknown	Conserved protein	b4380
yedL	WP_000494172.1	-2.15971	-4.46826	K	Transcription	N-acetyltransferase activity	b1932
slp	WP_001350553.1	-2.1226	-4.35478	M	Cell wall/membrane/envelope biogenesis	Outer membrane protein induced after carbon starvation	b3506	GadE-RcsB;GadW;GadX;H-NS;MarA;YdeO;rpoD
gldA	WP_000374004.1	-2.10714	-4.30836	C	Energy production and conversion	glycerol dehydrogenase	b3945
pdeF	WP_000772731.1	-2.10402	-4.29906	T	Signal transduction mechanisms	Diguanylate cyclase phosphodiesterase	b2503	FNR
frdC	WP_000208757.1	-2.10325	-4.29676	C	Energy production and conversion	Seems to be involved in the anchoring of the catalytic components of the fumarate reductase complex to the cytoplasmic membrane (By similarity)	b4152	DcuR;FNR;NarL;rpoD,;rpoS
yciW	WP_001335988.1	-2.09651	-4.27674	S	Function unknown	oxidoreductase	b1287	CysB;rpoD
ydjY	WP_000939212.1	-2.06225	-4.17636	S	Function unknown	uncharacterized protein ydjY	b1751
tyrA	WP_000225229.1	-2.05802	-4.16415	E	Amino acid transport and metabolism	Bifunctional chorismate mutase prephenate dehydrogenase	b2600	SoxR;TyrR;rpoD
ynjE	WP_001350515.1	-2.04578	-4.12897	P	Inorganic ion transport and metabolism	sulfurtransferase	b1757
grcA	WP_000627807.1	-2.03861	-4.10851	S	Function unknown	Acts as a radical domain for damaged PFL and possibly other radical proteins (By similarity)	b2579	ArcA;CRP;FNR;FNR;Fis;Fur;PdhR;rpoD
napA	WP_000778061.1	-2.03648	-4.10243	C	Energy production and conversion	Catalytic subunit of the nitrate reductase (NAP). Only expressed at high levels during aerobic growth. NapAB complex receives electrons from the membrane-anchored tetraheme protein NapC. Essential function for nitrate assimilation and may have a role in anaerobic metabolism (By similarity)	b2206	FNR;FlhDC;IscR;ModE;NarL;NarP;NarP;rpoD
hybA	WP_001081870.1	-2.02863	-4.08019	C	Energy production and conversion	Hydrogenase 2 protein HybA	b2996	ArcA;NarL;rpoD
hcr	WP_000178677.1	-2.01939	-4.05412	C	Energy production and conversion	oxidoreductase	b0872	FNR;NarL;NarP;NsrR;OxyR;rpoE
malQ	WP_000444342.1	-2.01879	-4.05243	G	Carbohydrate transport and metabolism	4-alpha-glucanotransferase (EC 2.4.1.25)	b3416	FNR;MalT;rpoE;rpoD
malS	WP_000761225.1	-2.01226	-4.03413	G	Carbohydrate transport and metabolism	Periplasmic alpha-amylase	b3571	CRP;MalT;PhoP;rpoD
hypD	WP_001212985.1	-2.00471	-4.01309	O	Post-translational modification, protein turnover, and chaperones	hydrogenase expression formation protein HypD	b2729	FNR;FhlA;IHF;NsrR;rpoN
yfcZ	WP_001296261.1	-1.99515	-3.98656	S	Function unknown	UPF0381 protein	b2343
ycbJ	WP_000436922.1	-1.9918	-3.97732	S	Function unknown	transferase activity, transferring phosphorus-containing groups	b0919
rutD	WP_000777653.1	-1.97799	-3.93943	F	Nucleotide transport and metabolism	May increase the rate of spontaneous hydrolysis of aminoacrylate to malonic semialdehyde. Required to remove a toxic intermediate produce in the pyrimidine nitrogen degradation (By similarity)	b1009	ArcA;NtrC;PhoP;RutR;rpoN
yecH	WP_000377225.1	-1.95247	-3.87036	S	Function unknown	Protein of unknown function (DUF2492)	b1906
gntT	WP_001131758.1	-1.94512	-3.85069	P	Inorganic ion transport and metabolism	Gluconate transporter	b3415	CRP;GntR;rpoD
ubiV	WP_001301318.1	-1.93241	-3.81693	O	Post-translational modification, protein turnover, and chaperones	Peptidase U32	b3159
napF	WP_000686723.1	-1.92916	-3.80834	C	Energy production and conversion	ferredoxin-type protein NapF	b2208	FNR;FlhDC;IscR;ModE;NarL;NarP;NarP;rpoD
gpmI	WP_001350558.1	-1.87822	-3.6762	G	Carbohydrate transport and metabolism	Catalyzes the interconversion of 2-phosphoglycerate and 3-phosphoglycerate (By similarity)	b3612
leuO	WP_001115472.1	-1.86435	-3.64103	K	Transcription	Transcriptional regulator	b0076	H-NS;LeuO;LeuO;LrhA;RcsB-BglJ;SlyA;StpA;rpoD
aspA	WP_000069437.1	-1.85185	-3.60964	E	Amino acid transport and metabolism	Aspartate ammonia-lyase	b4139	CRP;FNR;NarL;rpoD
emrD	WP_000828746.1	-1.82332	-3.53894	P	Inorganic ion transport and metabolism	Multidrug resistance protein D	b3673	rpoN
yohK	WP_000968208.1	-1.81846	-3.52704	M	Cell wall/membrane/envelope biogenesis	LrgB family	b2142
ydfZ	WP_000214712.1	-1.8114	-3.50983	S	Function unknown	selenium carrying protein	b1541
citC	WP_000467705.1	-1.80724	-3.49973	C	Energy production and conversion	(citrate (pro-3S)-lyase ligase)	b0618	ArcA;CRP;DpiA;FNR;NarL
cysJ	WP_000211913.1	-1.77584	-3.42438	P	Inorganic ion transport and metabolism	Component of the sulfite reductase complex that catalyzes the 6-electron reduction of sulfite to sulfide. This is one of several activities required for the biosynthesis of L- cysteine from sulfate. The flavoprotein component catalyzes the electron flow from NADPH - FAD - FMN to the hemoprotein component (By similarity)	b2764	CysB;IHF;rpoD
yhbQ	WP_000189333.1	-1.7727	-3.41692	L	Replication, recombination and repair	UPF0213 protein	b3155
hokB	WP_001320773.1	-1.76391	-3.39618	S	Function unknown	Hok/gef family	b4428
ybfA	WP_000424924.1	-1.71939	-3.29298	S	Function unknown	Protein of unknown function (DUF2517)	b0699
aroL	WP_000193393.1	-1.6932	-3.23373	E	Amino acid transport and metabolism	Catalyzes the specific phosphorylation of the 3-hydroxyl group of shikimic acid using ATP as a cosubstrate (By similarity)	b0388	TrpR;TyrR;rpoD
arnF	WP_000523880.1	-1.68901	-3.22435	G	Carbohydrate transport and metabolism	Translocates 4-amino-4-deoxy-L-arabinose- phosphoundecaprenol (alpha-L-Ara4N-phosphoundecaprenol) from the cytoplasmic to the periplasmic side of the inner membrane (By similarity)	b2258
yccM	WP_000829662.1	-1.67858	-3.20114	C	Energy production and conversion	Electron transport protein	b0992
fsaB	WP_000424840.1	-1.67471	-3.19256	G	Carbohydrate transport and metabolism	Transaldolase is important for the balance of metabolites in the pentose-phosphate pathway (By similarity)	b3946
holE	WP_000916763.1	-1.67273	-3.18818	L	Replication, recombination and repair	DNA polymerase III subunit theta	b1842
cysK	WP_000034402.1	-1.65944	-3.15893	E	Amino acid transport and metabolism	Cysteine synthase	b2414	CysB;rpoD
caiF	WP_000333125.1	-1.65193	-3.14253	K	Transcription	Transcriptional activatory protein CaiF	b0034	CRP;FNR;H-NS;NarL;rpoD
fumB	WP_000066707.1	-1.62037	-3.07454	C	Energy production and conversion	Fumarate hydratase (Fumerase)	b4122	ArcA;CRP;DcuR;FNR;Fis;Fur;NarL;rpoD
pyrB	WP_000013046.1	-1.61787	-3.06922	F	Nucleotide transport and metabolism	aspartate transcarbamylase	b4245
treC	WP_001336303.1	-1.61651	-3.06633	G	Carbohydrate transport and metabolism	trehalose-6-phosphate hydrolase	b4239	ArcA;CRP;CRP;TreR;rpoD
lamB	WP_000973663.1	-1.61165	-3.05601	G	Carbohydrate transport and metabolism	Involved in the transport of maltose and maltodextrins (By similarity)	b4036	CRP;MalT;rpoD
ravA	WP_001299914.1	-1.60782	-3.04791	S	Function unknown	Functions as an ATPase. May play a role in metal insertion (metal-chelatase) or as a chaperone (By similarity)	b3746	FNR;rpoS
hlyE	WP_001336523.1	-1.60752	-3.04727	D	Cell cycle control, cell division, chromosome partitioning	Toxin, which has some hemolytic activity towards mammalian cells. Acts by forming a pore-like structure upon contact with mammalian cells	b1182	CRP;FNR;Fis;H-NS;H-NS;SlyA
gadX	WP_001191059.1	-1.60595	-3.04395	K	Transcription	transcriptional regulator	b3516	AdiY;ArcA;CRP;FNR;Fis;GadE;GadE-RcsB;GadW;GadW;GadX;H-NS;PhoB;RcsB;RutR;TorR;rpoS;rpoS,;rpoD,;rpoS,;rpoD
ymfL	WP_000515837.1	-1.59781	-3.02683	S	Function unknown	NA	b1147
hyfB	WP_000339455.1	-1.58736	-3.00499	C	Energy production and conversion	hydrogenase 4 subunit B	b2482	CRP;FNR;FhlA;HyfR;rpoN
epd	WP_000218480.1	-1.5829	-2.99571	G	Carbohydrate transport and metabolism	Catalyzes the NAD-dependent conversion of D-erythrose 4- phosphate to 4-phosphoerythronate (By similarity)	b2927	CRP;Cra;rpoD,;rpoS
glnP	WP_001159065.1	-1.57534	-2.98005	E	Amino acid transport and metabolism	(ABC) transporter	b0810	IHF;NtrC;NtrC;rpoN
ygcN	WP_001301334.1	-1.57213	-2.97343	C	Energy production and conversion	Electron transfer flavoprotein-quinone	b2766
yqgA	WP_000234514.1	-1.54076	-2.90947	S	Function unknown	membrAne	b2966
blr	WP_001300888.1	-1.53989	-2.90773	S	Function unknown	beta-lactam resistance protein	b4409	rpoS
yieP	WP_001131164.1	-1.53813	-2.90417	K	Transcription	transcriptional regulator	b3755
cdh	WP_001326656.1	-1.52204	-2.87196	I	Lipid transport and metabolism	cdp-diacylglycerol pyrophosphatase	b3918
ackA	WP_000095707.1	-1.51678	-2.86151	C	Energy production and conversion	Catalyzes the formation of acetyl phosphate from acetate and ATP. Can also catalyze the reverse reaction (By similarity)	b2296	ArcA;FNR;rpoH
hsrA	WP_001280852.1	-1.51406	-2.85613	P	Inorganic ion transport and metabolism	multidrug resistance protein mdtD	b3754
malE	WP_000695387.1	-1.51081	-2.8497	G	Carbohydrate transport and metabolism	maltose ABC transporter periplasmic protein	b4034	CRP;CreB;Fis;MalT;rpoD
zraS	WP_001211892.1	-1.50418	-2.83663	T	Signal transduction mechanisms	Histidine kinase	b4003	CRP;ZraR;rpoN
aceE	WP_000003820.1	-1.50333	-2.83496	C	Energy production and conversion	Component of the pyruvate dehydrogenase (PDH) complex, that catalyzes the overall conversion of pyruvate to acetyl-CoA and CO(2) (By similarity)	b0114	ArcA;CRP;Cra;FNR;FNR;NsrR;PdhR;rpoD,;rpoS
iraP	WP_000792970.1	-1.49493	-2.81851	D	Cell cycle control, cell division, chromosome partitioning	Inhibits RpoS proteolysis by regulating RssB activity, thereby increasing the stability of the sigma stress factor RpoS especially during phosphate starvation, but also in stationary phase and during nitrogen starvation. Its effect on RpoS stability is due to its interaction with RssB, which probably blocks the interaction of RssB with RpoS, and the consequent delivery of the RssB-RpoS complex to…	b0382	CsgD;rpoD
nlpA	WP_000779426.1	-1.49018	-2.80925	P	Inorganic ion transport and metabolism	(Lipo)protein	b3661	CsgD
cydA	WP_000884361.1	-1.47292	-2.77584	C	Energy production and conversion	(Ubiquinol oxidase) subunit I	b0733	ArcA;Cra;FNR;FNR;H-NS;HypT;rpoD
fdhF	WP_001300547.1	-1.47248	-2.77499	C	Energy production and conversion	formate dehydrogenase, alpha subunit	b4079	FNR;FhlA;NarL;NarP;rpoN
yfbS	WP_001012899.1	-1.46059	-2.75221	P	Inorganic ion transport and metabolism	transporter	b2292
napC	WP_000528376.1	-1.46059	-2.75221	C	Energy production and conversion	cytochrome C-type protein	b2202	FNR;FlhDC;IscR;ModE;NarL;NarP;NarP;rpoD
yhbS	WP_000908554.1	-1.45922	-2.74959	S	Function unknown	acetyltransferase	b3156	CsgD
ygbE	WP_001246104.1	-1.45194	-2.73576	S	Function unknown	inner membrane protein ygbE	b2749
abrB	WP_001336221.1	-1.43778	-2.70903	S	Function unknown	membrane protein AbrB duplication	b0715
thiC	WP_001276926.1	-1.43716	-2.70788	H	Coenzyme transport and metabolism	Catalyzes the synthesis of the hydroxymethylpyrimidine phosphate (HMP-P) moiety of thiamine from aminoimidazole ribotide (AIR) in a radical S-adenosyl-L-methionine (SAM)-dependent reaction (By similarity)	b3994
hofB	WP_001025145.1	-1.42424	-2.68373	U	Intracellular trafficking, secretion, and vesicular transport	pathway protein e	b0107	CRP;rpoD
essD	WP_000839596.1	-1.4231	-2.6816	S	Function unknown	Lysis protein S homolog from lambdoid prophage	b0554	rpoE
ccmA	WP_000525587.1	-1.41511	-2.66679	O	Post-translational modification, protein turnover, and chaperones	once thought to export heme, this seems not to be the case, but its exact role is uncertain. Responsible for energy coupling to the transport system (By similarity)	b2201	FNR;FlhDC;ModE;NarL;NarP;NarP;rpoD
glnH	WP_000843866.1	-1.39296	-2.62618	E	Amino acid transport and metabolism	glutamine ABC transporter periplasmic protein	b0811	IHF;NtrC;NtrC;rpoN
ubiT	WP_001295552.1	-1.3901	-2.62097	I	Lipid transport and metabolism	lipid carrier protein	b3157	CsgD
aceF	WP_000963518.1	-1.38918	-2.61929	C	Energy production and conversion	Dihydrolipoamide acetyltransferase	b0115	ArcA;CRP;Cra;FNR;FNR;NsrR;PdhR;rpoD,;rpoS
cysW	WP_000852686.1	-1.38353	-2.60907	P	Inorganic ion transport and metabolism	sulfate ABC transporter	b2423	CysB;H-NS;rpoD
yghJ	WP_001034469.1	-1.38119	-2.60484	S	Function unknown	accessory colonization factor AcfD	b4466
acpH	WP_001009885.1	-1.37823	-2.59949	S	Function unknown	Converts holo-ACP to apo-ACP by hydrolytic cleavage of the phosphopantetheine prosthetic group from ACP (By similarity)	b0404
cysN	WP_001090361.1	-1.37077	-2.58609	P	Inorganic ion transport and metabolism	may be the GTPase, regulating ATP sulfurylase activity (By similarity)	b2751	CysB;rpoD
pyrI	WP_000148581.1	-1.3619	-2.57023	F	Nucleotide transport and metabolism	Involved in allosteric regulation of aspartate carbamoyltransferase (By similarity)	b4244
yjeM	WP_001336293.1	-1.35997	-2.5668	E	Amino acid transport and metabolism	Inner membrane transporter yjeM	b4156
yigE	WP_000951133.1	-1.35754	-2.56249	S	Function unknown	Mg2 transport protein CorA	b4482
ydcC	WP_000420862.1	-1.35539	-2.55866	L	Replication, recombination and repair	Transposase
cadC	WP_001187173.1	-1.35426	-2.55666	K	Transcription	transcriptional activator CadC	b4133	CadC;FNR;H-NS;LeuO;MlrA;OmpR;rpoD
dctR	WP_000478619.1	-1.33387	-2.52078	K	Transcription	Regulates the expression of several genes involved in acid resistance. Required for the expression of gadA and gadBC, among others, regardless of media or growth conditions. Binds directly to the 20 bp GAD box found in the control regions of both loci	b3507	GadE-RcsB;GadW;GadX;H-NS;MarA;YdeO;rpoD
bssS	WP_000414438.1	-1.33075	-2.51533	T	Signal transduction mechanisms	Biofilm formation regulatory protein BssS	b1060	YhaJ;rpoH;rpoD
astA	WP_000989419.1	-1.32439	-2.50427	E	Amino acid transport and metabolism	Arginine	b1747	ArgR;NtrC;rpoS;rpoN;rpoD
uvrY	WP_000611335.1	-1.31814	-2.49344	T	Signal transduction mechanisms	response regulator	b1914	LexA;rpoD
yjiT	WP_000964362.1	-1.31463	-2.48738	S	Function unknown	NA	b4342	rpoH
malZ	WP_000930752.1	-1.30886	-2.47745	G	Carbohydrate transport and metabolism	maltodextrin glucosidase	b0403	MalT
gapA	WP_000153502.1	-1.30568	-2.472	G	Carbohydrate transport and metabolism	Catalyzes the NAD-dependent conversion of D-erythrose 4- phosphate to 4-phosphoerythronate (By similarity)	b1779	CRP;Cra;rpoH;rpoD;rpoD,;rpoS
viaA	WP_000956642.1	-1.29635	-2.45607	S	Function unknown	VWA domain protein interacting with AAA ATPase	b3745	FNR;rpoS
ompF	WP_000977920.1	-1.29323	-2.45076	M	Cell wall/membrane/envelope biogenesis	membrAne	b0929	CRP;CpxR;EnvY;Fur;IHF;IHF;OmpR;OmpR;PhoB;RstA;rpoS,;rpoD
ygaH	WP_000119763.1	-1.26594	-2.40484	U	Intracellular trafficking, secretion, and vesicular transport	uncharacterized protein ygaH	b2683
pepE	WP_000421763.1	-1.25995	-2.39488	E	Amino acid transport and metabolism	Hydrolyzes dipeptides containing N-terminal aspartate residues. May play a role in allowing the cell to use peptide aspartate to spare carbon otherwise required for the synthesis of the aspartate family of amino acids (By similarity)	b4021
cysB	WP_000776253.1	-1.2457	-2.37134	K	Transcription	Transcriptional regulator	b1275	CysB;PhoP;rpoD
purD	WP_000866800.1	-1.24297	-2.36686	F	Nucleotide transport and metabolism	Phosphoribosylglycinamide synthetase	b4005	PhoP;PurR;RbsR;rpoD
aegA	WP_001078880.1	-1.22374	-2.33551	C	Energy production and conversion	in E. coli the aegA gene is regulated by Fnr, NarXL, and NarQ (but not ArcA), induced under anaerobic conditions and repressed in the presence of nitrate (anaerobic)	b2468
yeaD	WP_001335909.1	-1.22227	-2.33314	G	Carbohydrate transport and metabolism	Aldose 1-epimerase	b1780	Cra;rpoH
sutR	WP_000429155.1	-1.22175	-2.33229	K	Transcription	Transcriptional regulator	b1434	SutR;SutR;rpoD
rbsB	WP_001056271.1	-1.21453	-2.32065	G	Carbohydrate transport and metabolism	D-ribose transporter subunit RbsB	b3751	CRP;RbsR;rpoD
pfkA	WP_000591795.1	-1.20764	-2.30959	G	Carbohydrate transport and metabolism	ec 2.7.1.11	b3916	Cra;rpoD,;rpoS
yhjV	WP_001295225.1	-1.19526	-2.28987	P	Inorganic ion transport and metabolism	inner membrane transport protein	b3539
caiC	WP_001350478.1	-1.18804	-2.27842	IQ	Lipid transport and metabolism;Secondary metabolites biosynthesis, transport, and catabolism	Could catalyze the transfer of CoA to carnitine, generating the initial carnitinyl-CoA needed for the CaiB reaction cycle	b0037	ArcA;CRP;CaiF;FNR;H-NS;rpoD
glnQ	WP_000569083.1	-1.17705	-2.26113	E	Amino acid transport and metabolism	ABC transporter	b0809	Fis;IHF;NtrC;NtrC;rpoN;rpoD
yobA	WP_000168747.1	-1.17575	-2.2591	P	Inorganic ion transport and metabolism	resistance protein	b1841
fliY	WP_001296168.1	-1.1697	-2.24964	E	Amino acid transport and metabolism	Cystine transporter subunit	b1920
evgA	WP_000991370.1	-1.16737	-2.24602	K	Transcription	Member of the two-component regulatory system EvgS EvgA. Regulates the expression of emrKY operon and yfdX. Seems also to control expression of at least one other multidrug efflux operon	b2369	EvgA;H-NS;rpoS;rpoD
tyrP	WP_000797560.1	-1.14988	-2.21896	E	Amino acid transport and metabolism	tyrosine-specific transport protein	b1907	HU;IHF;TyrR;TyrR;rpoD
malX	WP_000125583.1	-1.14311	-2.20857	G	Carbohydrate transport and metabolism	PTS system maltose- and glucose-specific	b1621	CRP;MalI;rpoD
hsdS	WP_001272447.1	-1.1384	-2.20137	V	Defense mechanisms	restriction modification system DNA specificity	b4348
speD	WP_000734287.1	-1.13758	-2.20011	E	Amino acid transport and metabolism	Catalyzes the decarboxylation of S-adenosylmethionine to S-adenosylmethioninamine (dcAdoMet), the propylamine donor required for the synthesis of the polyamines spermine and spermidine from the diamine putrescine (By similarity)	b0120	rpoD
ykgE	WP_001102108.1	-1.12808	-2.18568	C	Energy production and conversion	dehydrogenase subunit	b0306
gadW	WP_000149999.1	-1.11955	-2.1728	K	Transcription	Transcriptional regulator	b3515	FNR;GadE;GadW;GadX;GadX;H-NS;PhoB;PhoP;RutR;SdiA;YdeO;rpoS
gcvH	WP_001295377.1	-1.11936	-2.17251	E	Amino acid transport and metabolism	The glycine cleavage system catalyzes the degradation of glycine. The H protein shuttles the methylamine group of glycine from the P protein to the T protein (By similarity)	b2904	CRP;FNR;GcvA;GcvA;Lrp;PurR;rpoD
astC	WP_000081983.1	-1.11505	-2.16603	E	Amino acid transport and metabolism	Acetylornithine aminotransferase	b1748	ArgR;NtrC;rpoS;rpoN;rpoD
nrdD	WP_000187778.1	-1.10698	-2.15394	F	Nucleotide transport and metabolism	anaerobic ribonucleoside triphosphate reductase	b4238	FNR;H-NS;NrdR;rpoD
zur	WP_001295691.1	-1.10361	-2.14891	K	Transcription	Zinc uptake regulation protein	b4046
yeeE	WP_000492339.1	-1.09921	-2.14237	S	Function unknown	transport system permease protein	b2013
ebgR	WP_000212475.1	-1.09062	-2.12966	K	Transcription	DNA-binding transcriptional repressor EbgR	b3075
rpnA	WP_000039062.1	-1.08606	-2.12294	L	Replication, recombination and repair	Transposase	b3411
yqiI	WP_001269802.1	-1.07817	-2.11135	S	Function unknown	May be involved in a fimbrial system chaperoned by	b3048	rpoS
uraA	WP_000198328.1	-1.06512	-2.09235	F	Nucleotide transport and metabolism	permease	b2497	FNR;rpoD
recF	WP_000060112.1	-1.05375	-2.07592	L	Replication, recombination and repair	it is required for DNA replication and normal SOS inducibility. RecF binds preferentially to single-stranded, linear DNA. It also seems to bind ATP (By similarity)	b3700	ArgP;DnaA;DnaA;rpoS,;rpoD;rpoD;rpoD,;rpoS
srlR	WP_000804550.1	-1.03298	-2.04625	K	Transcription	transcriptional regulator	b2707	CRP;GutM;H-NS;SrlR;rpoD
lipA	WP_000042632.1	-1.02871	-2.04019	H	Coenzyme transport and metabolism	Catalyzes the radical-mediated insertion of two sulfur atoms into the C-6 and C-8 positions of the octanoyl moiety bound to the lipoyl domains of lipoate-dependent enzymes, thereby converting the octanoylated domains into lipoylated derivatives (By similarity)	b0628
yeeN	WP_000532923.1	-1.01548	-2.02158	K	Transcription	transcriptional regulatory protein	b1983
pyrH	WP_000224573.1	-1.01331	-2.01854	F	Nucleotide transport and metabolism	Catalyzes the reversible phosphorylation of UMP to UDP (By similarity)	b0171	rpoD
yadI	WP_000901987.1	-1.00954	-2.01327	G	Carbohydrate transport and metabolism	IIA component	b0129
mgrB	WP_000714550.1	-1.0046	-2.00639	S	Function unknown	Protein MgrB homolog	b1826	PhoP
lysA	WP_001120711.1	-1.0019	-2.00263	E	Amino acid transport and metabolism	Specifically catalyzes the decarboxylation of meso- diaminopimelate (meso-DAP) to L-lysine (By similarity)	b2838	ArgP;LysR;rpoD
ydhU	WP_001069979.1	-1.00033	-2.00046	C	Energy production and conversion	Protein PhsC homolog	b1670	FNR;NarL;NarP;rpoS
ygaC	WP_000281320.1	1.00014	2.00019	S	Function unknown	Protein of unknown function (DUF2002)	b2671	Fur
emtA	WP_001301104.1	1.00147	2.00204	D	Cell cycle control, cell division, chromosome partitioning	Transglycosylase SLT domain	b1193
yehW	WP_000783123.1	1.00627	2.00871	P	Inorganic ion transport and metabolism	ABC transporter (Permease)	b2128	rpoH;rpoS
ugpQ	WP_000073623.1	1.0128	2.01783	C	Energy production and conversion	glycerophosphoryl diester phosphodiesterase	b3449	CRP;PhoB;PhoB;rpoD
yohF	WP_000079538.1	1.01281	2.01784	S	Function unknown	Dehydrogenase	b2137
paoB	WP_000643333.1	1.01382	2.01925	F	Nucleotide transport and metabolism	Molybdopterin dehydrogenase FAD-binding	b0285
yqjE	WP_000785722.1	1.01405	2.01958	S	Function unknown	Inner membrane protein YqjE	b3099
yciE	WP_001079505.1	1.01587	2.02212	S	Function unknown	transition metal ion binding	b1257	H-NS;McbR;rpoS;rpoD
sodC	WP_001296937.1	1.01937	2.02704	P	Inorganic ion transport and metabolism	Destroys radicals which are normally produced within the cells and which are toxic to biological systems (By similarity)	b1646	rpoS
lhgD	WP_000271909.1	1.02675	2.03744	C	Energy production and conversion	Hydroxyglutarate oxidase	b2660	CRP;GlaR;H-NS;Lrp;rpoS
fdhD	WP_000753617.1	1.03096	2.04338	C	Energy production and conversion	Necessary for formate dehydrogenase activity (By similarity)	b3895
tpx	WP_000084387.1	1.03282	2.04602	O	Post-translational modification, protein turnover, and chaperones	Has antioxidant activity. Could remove peroxides or H(2)O(2) (By similarity)	b1324	ArcA;FNR;rpoD
proC	WP_001295331.1	1.03848	2.05406	E	Amino acid transport and metabolism	pyrroline-5-carboxylate reductase	b0386
yqjG	WP_000531213.1	1.0388	2.05452	O	Post-translational modification, protein turnover, and chaperones	Glutathione S-transferase	b3102
ytfJ	WP_000175279.1	1.04035	2.05673	S	Function unknown	transcriptional regulator	b4216	rpoE
aceB	WP_000138905.1	1.0423	2.05951	C	Energy production and conversion	Malate synthase	b4014	ArcA;CRP;Cra;IHF;IclR;rpoD
yqaE	WP_000508177.1	1.04418	2.06219	S	Function unknown	YqaE family transport protein	b2666	CpxR
tktB	WP_000087280.1	1.0474	2.0668	G	Carbohydrate transport and metabolism	transketolase (EC 2.2.1.1)	b2465	PhoB;rpoS
dcrB	WP_001245295.1	1.04771	2.06725	S	Function unknown	(Lipo)protein	b3472
yfeN	WP_000716421.1	1.05389	2.07612	M	Cell wall/membrane/envelope biogenesis	sugar hydrolase	b2408
narY	WP_000702535.1	1.05405	2.07634	C	Energy production and conversion	nitrate reductase	b1467
leuD	WP_000818228.1	1.05683	2.08035	E	Amino acid transport and metabolism	Catalyzes the isomerization between 2-isopropylmalate and 3-isopropylmalate, via the formation of 2-isopropylmaleate (By similarity)	b0071	LeuO;rpoD
fbp	WP_000853753.1	1.05822	2.08236	G	Carbohydrate transport and metabolism	D-fructose-1,6-bisphosphate 1-phosphohydrolase class 1	b4232
ycgB	WP_000190854.1	1.06507	2.09227	S	Function unknown	SpoVR family	b1188
appB	WP_000460803.1	1.06663	2.09453	C	Energy production and conversion	oxidase, subunit II	b0979	AppY;ArcA;YdeO;rpoD,;rpoS
fadA	WP_000438725.1	1.07311	2.10396	I	Lipid transport and metabolism	Catalyzes the final step of fatty acid oxidation in which acetyl-CoA is released and the CoA ester of a fatty acid two carbons shorter is formed (By similarity)	b3845	ArcA;FadR;Fis;rpoD
yagH	WP_000406871.1	1.07398	2.10524	G	Carbohydrate transport and metabolism	xylan 1,4-beta-xylosidase EC 3.2.1.37	b0271
ggt	WP_000595082.1	1.07724	2.11	E	Amino acid transport and metabolism	Gamma-glutamyltranspeptidase (EC 2.3.2.2)	b3447
ratA	WP_000600189.1	1.07766	2.11061	I	Lipid transport and metabolism	Cyclase dehydrase	b2619
ybaY	WP_000779842.1	1.07845	2.11177	S	Function unknown	Glycoprotein polysaccharide metabolism	b0453
gstB	WP_001295292.1	1.08246	2.11764	O	Post-translational modification, protein turnover, and chaperones	Glutathione S-transferase	b0838
mcbR	WP_001300742.1	1.08442	2.12052	K	Transcription	Transcriptional regulator	b1450
potF	WP_000126072.1	1.08929	2.1277	E	Amino acid transport and metabolism	Putrescine ABC transporter	b0854	NtrC;rpoN
mntR	WP_000091016.1	1.09026	2.12912	K	Transcription	manganese transport regulator MntR	b0817
cspD	WP_000410785.1	1.09634	2.13811	K	Transcription	Cold shock protein	b0880	CRP;H-NS;MqsA;rpoD
ydcF	WP_001027942.1	1.09685	2.13887	S	Function unknown	DUF218 domain	b1414
trxC	WP_001098726.1	1.09718	2.13936	O	Post-translational modification, protein turnover, and chaperones	Thioredoxin 2	b2582	OxyR;rpoD
gabT	WP_001087611.1	1.09999	2.14353	E	Amino acid transport and metabolism	4-aminobutyrate aminotransferase	b2662	CRP;GlaR;H-NS;Lrp;Nac;rpoS;rpoD,;rpoS
erpA	WP_001295564.1	1.10512	2.15117	C	Energy production and conversion	Required for insertion of 4Fe-4S clusters for at least IspG (By similarity)	b0156	IscR
yebV	WP_001295499.1	1.10516	2.15122	S	Function unknown	Protein of unknown function (DUF1480)	b1836
tatE	WP_000503931.1	1.10591	2.15234	U	Intracellular trafficking, secretion, and vesicular transport	Part of the twin-arginine translocation (Tat) system that transports large folded proteins containing a characteristic twin-arginine motif in their signal peptide across membranes. TatE shares overlapping functions with TatA (By similarity)	b0627
potG	WP_000996005.1	1.10891	2.15683	E	Amino acid transport and metabolism	Part of the ABC transporter complex PotABCD involved in spermidine putrescine import. Responsible for energy coupling to the transport system (By similarity)	b0855	NtrC;rpoN
yfeH	WP_000765610.1	1.10934	2.15747	S	Function unknown	Bile acid	b2410
araF	WP_000548675.1	1.11786	2.17025	G	Carbohydrate transport and metabolism	L-arabinose-binding periplasmic protein	b1901	AraC;CRP;rpoS;rpoD,;rpoS
fruK	WP_000091263.1	1.12657	2.1834	G	Carbohydrate transport and metabolism	1-phosphofructokinase	b2168	Cra;rpoD
ybdK	WP_001130654.1	1.12684	2.1838	S	Function unknown	ATP-dependent carboxylate-amine ligase (By similarity)	b0581
osmB	WP_000498253.1	1.12847	2.18627	M	Cell wall/membrane/envelope biogenesis	osmotically inducible lipoprotein	b1283	RcsB;rpoS;rpoD,;rpoS
hspQ	WP_001295356.1	1.13014	2.1888	O	Post-translational modification, protein turnover, and chaperones	Involved in the degradation of certain denaturated proteins, including DnaA, during heat shock stress (By similarity)	b0966	rpoH
folA	WP_000624375.1	1.13306	2.19323	H	Coenzyme transport and metabolism	Key enzyme in folate metabolism. Catalyzes an essential reaction for de novo glycine and purine synthesis, and for DNA precursor synthesis (By similarity)	b0048	IHF;TyrR;rpoD
glcG	WP_000853256.1	1.13486	2.19597	S	Function unknown	Glcg protein	b2977	ArcA;GlcC;IHF;PdhR;rpoD
rarD	WP_000339104.1	1.13975	2.20343	S	Function unknown	rard protein	b3819
yeiQ	WP_001091940.1	1.14116	2.20558	G	Carbohydrate transport and metabolism	Mannitol dehydrogenase	b2172
yeeR	WP_001350525.1	1.1489	2.21744	S	Function unknown	Inner membrane protein YeeR	b2001
fruA	WP_000854447.1	1.14936	2.21816	G	Carbohydrate transport and metabolism	Pts system fructose-specific	b2167	Cra;rpoD
ubiC	WP_001326644.1	1.15429	2.22575	H	Coenzyme transport and metabolism	Removes the pyruvyl group from chorismate, with concomitant aromatization of the ring, to provide 4- hydroxybenzoate (4HB) for the ubiquinone pathway (By similarity)	b4039	ArcA;FNR;IHF;NarL;rpoD
csgD	WP_000481509.1	1.15537	2.22741	K	Transcription	transcriptional regulator	b1040	BasR;CRP;CpxR;Cra;CsgD;FliZ;H-NS;IHF;MlrA;MqsA;OmpR;RcdA;RcsAB;RstA;rpoS,;rpoS,;rpoD;rpoS,;rpoD
feaR	WP_001067514.1	1.15758	2.23083	K	Transcription	Transcriptional activator FeaR	b1384	CRP;Nac;NsrR;PhoB;QseB;QseB;rpoD
dosP	WP_001360132.1	1.15809	2.23161	T	Signal transduction mechanisms	Diguanylate cyclase phosphodiesterase	b1489
katE	WP_000077872.1	1.16034	2.2351	P	Inorganic ion transport and metabolism	catalase	b1732	Fis;Fur;rpoS
mhpT	WP_000107627.1	1.16578	2.24355	G	Carbohydrate transport and metabolism	transporter	b0353	NsrR;rpoH
yjgR	WP_001294573.1	1.16889	2.24838	S	Function unknown	nucleotide triphosphate hydrolase domain-containing protein	b4263
yqeF	WP_000656030.1	1.17215	2.25347	I	Lipid transport and metabolism	Catalyzes the final step of fatty acid oxidation in which acetyl-CoA is released and the CoA ester of a fatty acid two carbons shorter is formed (By similarity)	b2844
fruB	WP_000487246.1	1.17256	2.25412	G	Carbohydrate transport and metabolism	Bifunctional PTS system fructose-specific transporter subunit IIA HPr protein	b2169	Cra;rpoD
yodD	WP_000844800.1	1.17668	2.26056	S	Function unknown	cellular response to acidity	b1953
aqpZ	WP_001298299.1	1.18171	2.26845	M	Cell wall/membrane/envelope biogenesis	Channel that permits osmotically driven movement of water in both directions. It is involved in the osmoregulation and in the maintenance of cell turgor during volume expansion in rapidly growing cells. It mediates rapid entry or exit of water in response to abrupt changes in osmolarity (By similarity)	b0875
yhjE	WP_001149003.1	1.1846	2.273	G	Carbohydrate transport and metabolism	Metabolite H symporter, major facilitator superfamily (MFS)	b3523
yhbO	WP_000037608.1	1.18907	2.28006	S	Function unknown	Intracellular protease, PfpI family	b3153
ypeC	WP_000490072.1	1.19044	2.28222	S	Function unknown	Conserved protein	b2390
yncD	WP_000689363.1	1.19077	2.28274	P	Inorganic ion transport and metabolism	TonB-dependent receptor	b1451
selO	WP_000175703.1	1.1943	2.28834	S	Function unknown	UPF0061 protein	b1706
speC	WP_001326492.1	1.19736	2.2932	E	Amino acid transport and metabolism	decarboxylase	b2965	CRP;rpoS
psiF	WP_001295332.1	1.19888	2.29562	S	Function unknown	phosphate starvation-inducible protein	b0384	PhoB;rpoD
sixA	WP_001195819.1	1.20228	2.30103	T	Signal transduction mechanisms	phosphohistidine phosphatase	b2340	rpoD,;rpoE
paoC	WP_000667026.1	1.20673	2.30813	F	Nucleotide transport and metabolism	Xanthine dehydrogenase	b0284
ilvN	WP_001181706.1	1.21124	2.31536	E	Amino acid transport and metabolism	Acetolactate synthase, small subunit	b3670	CRP;rpoD
dosC	WP_000426292.1	1.22053	2.33032	T	Signal transduction mechanisms	Diguanylate cyclase	b1490
ytfF	WP_001350569.1	1.22057	2.33038	S	Function unknown	Inner membrane protein ytfF	b4210
nudE	WP_000045744.1	1.22233	2.33323	F	Nucleotide transport and metabolism	ADP-ribose diphosphatase NudE	b3397
acnB	WP_001307570.1	1.22425	2.33634	C	Energy production and conversion	Aconitate hydratase 2	b0118	ArcA;CRP;Cra;Fis;rpoD
ybiO	WP_001267253.1	1.2252	2.33788	M	Cell wall/membrane/envelope biogenesis	MscS Mechanosensitive ion channel	b0808
ivy	WP_000532698.1	1.22579	2.33883	S	Function unknown	inhibitor of vertebrate lysozyme	b0220
ydeI	WP_000671737.1	1.22736	2.34138	S	Function unknown	single-species biofilm formation on inanimate substrate	b1536	RcdA;rpoD
aceK	WP_001137220.1	1.23778	2.35835	T	Signal transduction mechanisms	Bifunctional enzyme which can phosphorylate or dephosphorylate isocitrate dehydrogenase (IDH) on a specific serine residue. This is a regulatory mechanism which enables bacteria to bypass the Krebs cycle via the glyoxylate shunt in response to the source of carbon. When bacteria are grown on glucose, IDH is fully active and unphosphorylated, but when grown on acetate or ethanol, the activity of I…	b4016	ArcA;CRP;Cra;IHF;IclR;rpoD
yfiM	WP_001300818.1	1.2428	2.36657	S	Function unknown	(Lipo)protein	b2586
yiaG	WP_000455798.1	1.24299	2.36688	K	Transcription	Transcriptional regulator	b3555	rpoS
yccA	WP_000375136.1	1.24331	2.36742	S	Function unknown	membrAne	b0970	CpxR;rpoD
ybiU	WP_000168797.1	1.25079	2.37971	S	Function unknown	Protein of unknown function (DUF1479)	b0821
narZ	WP_000040458.1	1.25144	2.38079	C	Energy production and conversion	Nitrate reductase 2 alpha	b1468
avtA	WP_000144363.1	1.27704	2.42342	E	Amino acid transport and metabolism	valine-pyruvate transaminase	b3572	Lrp
mcrA	WP_000557907.1	1.27951	2.42756	V	Defense mechanisms	hnh endonuclease	b1159
panD	WP_000621515.1	1.28526	2.43726	H	Coenzyme transport and metabolism	Catalyzes the pyruvoyl-dependent decarboxylation of aspartate to produce beta-alanine (By similarity)	b0131	rpoD
yehZ	WP_001130308.1	1.2895	2.44442	E	Amino acid transport and metabolism	(ABC) transporter	b2131
yceJ	WP_000011114.1	1.29127	2.44743	C	Energy production and conversion	cytochrome b561	b1057	rpoH,;rpoD
ilvB	WP_000168475.1	1.29297	2.45033	E	Amino acid transport and metabolism	acetolactate synthase	b3671	CRP;rpoD
msrB	WP_001284618.1	1.29317	2.45067	O	Post-translational modification, protein turnover, and chaperones	peptide-methionine (R)-S-oxide reductase	b1778	rpoD
crl	WP_000174689.1	1.3028	2.46708	K	Transcription	Binds to the sigma-S subunit of RNA polymerase, activating expression of sigma-S-regulated genes. Stimulates RNA polymerase holoenzyme formation and may bind to several other sigma factors, such as sigma-70 and sigma-32 (By similarity)	b0240
ubiA	WP_000455227.1	1.30768	2.47543	H	Coenzyme transport and metabolism	Synthesis of 3-octaprenyl-4-hydroxybenzoate (By similarity)	b4040	ArcA;FNR;IHF;NarL;rpoD
curA	WP_000531462.1	1.31893	2.49482	S	Function unknown	alcohol dehydrogenase	b1449
yghA	WP_000018760.1	1.32138	2.49905	S	Function unknown	short-chain dehydrogenase reductase	b3003
fadJ	WP_000426176.1	1.33506	2.52286	I	Lipid transport and metabolism	Catalyzes the formation of a hydroxyacyl-CoA by addition of water on enoyl-CoA. Also exhibits 3-hydroxyacyl-CoA epimerase and 3-hydroxyacyl-CoA dehydrogenase activities (By similarity)	b2341	ArcA;FadR;rpoD
yehY	WP_000220837.1	1.33558	2.52378	P	Inorganic ion transport and metabolism	Inner membrane ABC transporter permease protein YehY	b2130	rpoH;rpoS
yegS	WP_000807348.1	1.34264	2.53615	I	Lipid transport and metabolism	the in vivo substrate is	b2086
yodC	WP_000009307.1	1.34423	2.53895	S	Function unknown	cytoplasmic protein	b1957
sdhD	WP_000254365.1	1.34465	2.53969	C	Energy production and conversion	Succinate dehydrogenase hydrophobic membrane anchor	b0722	ArcA;ArcA;CRP;FNR;Fur;rpoD
yohC	WP_001295454.1	1.34936	2.54799	S	Function unknown	inner membrane protein yohC	b2135
ybdJ	WP_000682509.1	1.35174	2.5522	S	Function unknown	membrane	b0580
yqjK	WP_000096091.1	1.35325	2.55487	S	Function unknown	NA	b3100
uhpA	WP_000633668.1	1.35451	2.55711	T	Signal transduction mechanisms	response regulator	b3669
yabI	WP_001148390.1	1.35964	2.56621	I	Lipid transport and metabolism	inner membrane protein yabI	b0065	rpoS
ynaJ	WP_000605090.1	1.36105	2.56872	S	Function unknown	membrAne	b1332
yibH	WP_000364939.1	1.37518	2.59401	V	Defense mechanisms	secretion protein (HlyD	b3597
puuD	WP_001300506.1	1.37661	2.59658	E	Amino acid transport and metabolism	peptidase C26	b1298	ArcA;CRP;PuuR;rpoS
kefG	WP_000987657.1	1.37914	2.60114	S	Function unknown	glutathione-regulated potassium-efflux system ancillary protein kefg
pdeC	WP_000019548.1	1.39197	2.62437	T	Signal transduction mechanisms	domain protein	b4061	rpoS
lsrG	WP_000558527.1	1.39346	2.62707	S	Function unknown	Involved in the degradation of phospho-AI-2, thereby terminating induction of the lsr operon and closing the AI-2 signaling cycle. Catalyzes the cleavage of phosphorylated 4,5- dihydroxy-2,3-pentanedione (P-DPD) to 2-phosphoglycolic acid (PG) and another three-carbon compound	b1518	CRP;LsrR;rpoS
ampH	WP_000830741.1	1.40755	2.65286	V	Defense mechanisms	beta-lactam binding protein AmpH	b0376
yagE	WP_001136613.1	1.41986	2.6756	E	Amino acid transport and metabolism	synthase	b0268
mntS	WP_001001761.1	1.42706	2.68897	S	Function unknown	NA	b4705	MntR;rpoD
add	WP_000567490.1	1.44194	2.71686	F	Nucleotide transport and metabolism	Catalyzes the hydrolytic deamination of adenine to hypoxanthine. Plays an important role in the purine salvage pathway and in nitrogen catabolism (By similarity)	b1623	RbsR;rpoD
rbsA	WP_000387770.1	1.44525	2.7231	P	Inorganic ion transport and metabolism	Part of the ABC transporter complex RbsABCD involved in ribose import. Responsible for energy coupling to the transport system (By similarity)	b3749	CRP;RbsR;rpoD
aldA	WP_000115943.1	1.46524	2.7611	C	Energy production and conversion	dehydrogenase	b1415	ArcA;CRP;DnaA;FNR;MarA;Rob;SoxS;rpoD
glaH	WP_000993126.1	1.46839	2.76712	Q	Secondary metabolites biosynthesis, transport, and catabolism	May be involved in the control of utilization of gamma- aminobutyric acid (By similarity)	b2659	CRP;GlaR;H-NS;Lrp;rpoS
spy	WP_001228984.1	1.46937	2.76901	NPTU	Cell motility;Inorganic ion transport and metabolism;Signal transduction mechanisms;Intracellular trafficking, secretion, and vesicular transport	Periplasmic protein	b1743	BaeR;CpxR;rpoD
phoH	WP_000258765.1	1.48015	2.78977	T	Signal transduction mechanisms	phosphate starvation-inducible protein	b1020	PhoB;rpoD
hcaR	WP_000423261.1	1.49585	2.8203	K	Transcription	Transcriptional regulator	b2537	HcaR
fadM	WP_001194534.1	1.49683	2.82222	S	Function unknown	acyl-CoA thioester hydrolase	b0443	FadR;rpoE
msyB	WP_000180056.1	1.49833	2.82515	S	Function unknown	Acidic protein msyB	b1051	rpoS
csgE	WP_000833288.1	1.50446	2.83718	U	Intracellular trafficking, secretion, and vesicular transport	curli assembly protein CsgE	b1039	BasR;CRP;CpxR;Cra;CsgD;FliZ;H-NS;IHF;MlrA;MqsA;OmpR;RcdA;RcsAB;RstA;rpoS,;rpoS,;rpoD;rpoS,;rpoD
ymgE	WP_001310727.1	1.50878	2.84569	S	Function unknown	Transglycosylase associated protein	b1195
sfmA	WP_000776555.1	1.51409	2.85619	S	Function unknown	Fimbriae (also called pili), polar filaments radiating from the surface of the bacterium to a length of 0.5-1.5 micrometers and numbering 100-300 per cell, enable bacteria to colonize the epithelium of specific host organs	b0530
rsxA	WP_000133193.1	1.51566	2.85929	C	Energy production and conversion	Required for nitrogen fixation. May be part of a membrane complex functioning as an intermediate in the electron transport to nitrogenase (By similarity)	b1627
osmY	WP_001295748.1	1.52211	2.8721	S	Function unknown	Periplasmic protein	b4376	CRP;Fis;FliZ;IHF;Lrp;rpoD,;rpoS
eamA	WP_000087187.1	1.52342	2.87472	EG	Amino acid transport and metabolism;Carbohydrate transport and metabolism	O-acetylserine cysteine export protein	b1533
pspC	WP_000907387.1	1.52603	2.87993	K	Transcription	phage shock protein C	b1306	IHF;PspF;rpoN
yfcG	WP_000566471.1	1.5375	2.90292	O	Post-translational modification, protein turnover, and chaperones	Glutathione S-transferase	b2302
narU	WP_001207901.1	1.53908	2.9061	G	Carbohydrate transport and metabolism	Nitrite extrusion protein	b1469	rpoS;rpoD
patA	WP_001301395.1	1.54311	2.91423	E	Amino acid transport and metabolism	Catalyzes the aminotransferase reaction from putrescine to 2-oxoglutarate, leading to glutamate and 4-aminobutanal, which spontaneously cyclizes to form 1-pyrroline. Is also able to transaminate cadaverine and, in lower extent, spermidine, but not ornithine (By similarity)	b3073	Fis;IHF;NtrC;rpoS,;rpoN
gcd	WP_001306211.1	1.54913	2.92641	G	Carbohydrate transport and metabolism	Glucose dehydrogenase	b0124	CRP;IHF;rpoD
pstS	WP_000867146.1	1.55061	2.9294	P	Inorganic ion transport and metabolism	Part of the ABC transporter complex PstSACB involved in phosphate import (By similarity)	b3728	FNR;IHF;PhoB;rpoD,;rpoS
glpD	WP_000448136.1	1.56195	2.95252	C	Energy production and conversion	Glycerol-3-phosphate dehydrogenase	b3426	ArcA;CRP;GlpR;rpoD
prpE	WP_000010288.1	1.57024	2.96955	I	Lipid transport and metabolism	synthetase	b0335	CRP;Cra;PrpR;rpoN
yciG	WP_000807651.1	1.58362	2.9972	S	Function unknown	Escherichia coli IMT2125 genomic chromosome, IMT2125	b1259	H-NS;McbR;rpoS
lsrB	WP_000172465.1	1.60727	3.04674	P	Inorganic ion transport and metabolism	Part of the ABC transporter complex LsrABCD involved in autoinducer 2 (AI-2) import. Binds AI-2 and delivers it to the LsrC and LsrD permeases	b1516	CRP;LsrR;rpoS
prpD	WP_001275859.1	1.6083	3.04893	S	Function unknown	2-methylcitrate dehydratase	b0334	CRP;Cra;PrpR;rpoN
ugpB	WP_000803190.1	1.63254	3.10059	P	Inorganic ion transport and metabolism	Glycerol-3-phosphate transporter periplasmic binding protein	b3453	CRP;PhoB;PhoB;rpoD
manC	WP_000079274.1	1.63571	3.10741	M	Cell wall/membrane/envelope biogenesis	mannose-1-phosphate guanylyltransferase	b2049
grxD	WP_000108172.1	1.6373	3.11084	O	Post-translational modification, protein turnover, and chaperones	Glutaredoxin	b1654	NsrR;rpoD
ydcJ	WP_000013789.1	1.63927	3.11507	S	Function unknown	cytoplasmic protein	b1423
yjdN	WP_001131339.1	1.64161	3.12013	S	Function unknown	phnB protein	b4107
ybaA	WP_000878140.1	1.64817	3.13436	S	Function unknown	Protein of unknown function (DUF1428)	b0456
paoA	WP_000070700.1	1.65116	3.14086	C	Energy production and conversion	isoquinoline 1-oxidoreductase (Alpha subunit)	b0286
ydcU	WP_001251304.1	1.65534	3.14997	P	Inorganic ion transport and metabolism	abc transporter permease protein	b1442	Nac;rpoS
pspD	WP_001295585.1	1.66163	3.16374	O	Post-translational modification, protein turnover, and chaperones	Peripheral inner membrane phage-shock protein	b1307	IHF;PspF;rpoN
aceA	WP_000857856.1	1.66327	3.16733	C	Energy production and conversion	Isocitrate lyase	b4015	ArcA;CRP;Cra;IHF;IclR;rpoD
wcaC	WP_001023871.1	1.66531	3.17182	M	Cell wall/membrane/envelope biogenesis	Glycosyl transferase	b2057
wzc	WP_000137196.1	1.66545	3.17212	D	Cell cycle control, cell division, chromosome partitioning	tyrosine-protein kinase	b2060	RcsAB;rpoE;rpoD
mgtA	WP_000471889.1	1.6677	3.17708	P	Inorganic ion transport and metabolism	ATPase, P-type (transporting), HAD superfamily, subfamily IC	b4242	PhoP;rpoD
lsrF	WP_000774165.1	1.67135	3.18513	G	Carbohydrate transport and metabolism	Could be involved in the degradation of phospho-AI-2, thereby terminating induction of the lsr operon and closing the AI-2 signaling cycle	b1517	CRP;LsrR;rpoS
ypfG	WP_001270542.1	1.67225	3.18711	S	Function unknown	Protein of unknown function (DUF1176)	b2466
cspE	WP_000034825.1	1.67344	3.18975	K	Transcription	Cold shock protein	b0623	CRP;DinJ-YafQ;rpoD
alaE	WP_000492656.1	1.6839	3.21295	U	Intracellular trafficking, secretion, and vesicular transport	Exports L-alanine (By similarity)	b2670	Lrp;rpoD
narW	WP_001166353.1	1.68804	3.22218	C	Energy production and conversion	Respiratory nitrate reductase 2 delta chain	b1466	rpoE
ydeJ	WP_001024746.1	1.69861	3.24588	S	Function unknown	Competence damage-inducible protein A	b1537	FNR;rpoD
rcsA	WP_000104001.1	1.70392	3.25784	K	Transcription	colanic acid capsular biosynthesis activation protein A	b1951	GadE;H-NS;RcsAB;rpoD
yeaQ	WP_000512153.1	1.70397	3.25797	S	Function unknown	Transglycosylase-associated protein	b1795
ycaD	WP_000109259.1	1.7218	3.29847	G	Carbohydrate transport and metabolism	transporter	b0898
aldB	WP_000183980.1	1.72788	3.3124	C	Energy production and conversion	dehydrogenase	b3588	CRP;Fis;rpoS
fadH	WP_000121433.1	1.74315	3.34764	C	Energy production and conversion	2,4-dienoyl-coA reductase	b3081	ArcA;CRP;FadR;HipB
ybdR	WP_000646173.1	1.76629	3.40177	C	Energy production and conversion	Dehydrogenase	b0608
bluF	WP_001299269.1	1.79619	3.47303	T	Signal transduction mechanisms	Diguanylate phosphodiesterase	b1163	RcdA;rpoD
ahr	WP_001309160.1	1.82253	3.53702	C	Energy production and conversion	alcohol dehydrogenase	b4269
ytjA	WP_000490275.1	1.83097	3.55777	S	Function unknown	Protein of unknown function (DUF1328)	b4568
fadD	WP_000758422.1	1.83298	3.56272	I	Lipid transport and metabolism	Long-chain-fatty-acid-CoA ligase	b1805	ArcA;CRP;FadR;rpoD
glcD	WP_000026117.1	1.85534	3.61838	C	Energy production and conversion	FAD linked oxidase	b2979	ArcA;GlcC;IHF;PdhR;rpoD
ychH	WP_000823885.1	1.85684	3.62213	S	Function unknown	transcription activated by CRP (cyclic AMP receptor protein), a global transcription factor involved in regulation of metabolism in enteric bacteria	b1205	CRP;rpoD
ydcT	WP_000220396.1	1.86227	3.63579	E	Amino acid transport and metabolism	Part of the ABC transporter complex PotABCD involved in spermidine putrescine import. Responsible for energy coupling to the transport system (By similarity)	b1441	Nac;rpoS
pspB	WP_001274963.1	1.88381	3.69049	S	Function unknown	phage shock protein B	b1305	IHF;PspF;rpoN
ppsA	WP_000069375.1	1.8908	3.7084	G	Carbohydrate transport and metabolism	Catalyzes the phosphorylation of pyruvate to phosphoenolpyruvate (By similarity)	b1702	Cra;rpoD
lsrD	WP_001222721.1	1.90062	3.73374	G	Carbohydrate transport and metabolism	Part of the ABC transporter complex LsrABCD involved in autoinducer 2 (AI-2) import. Probably responsible for the translocation of the substrate across the membrane	b1515	CRP;LsrR;rpoS
kgtP	WP_000841103.1	1.91607	3.77394	G	Carbohydrate transport and metabolism	Metabolite H symporter, major facilitator superfamily (MFS)	b2587
fadI	WP_000531952.1	1.92768	3.80443	I	Lipid transport and metabolism	Catalyzes the final step of fatty acid oxidation in which acetyl-CoA is released and the CoA ester of a fatty acid two carbons shorter is formed (By similarity)	b2342	ArcA;FadR;rpoD
prpC	WP_001285927.1	1.95056	3.86523	C	Energy production and conversion	citrate synthase	b0333	CRP;Cra;PrpR;rpoN
pspA	WP_000511025.1	1.95755	3.88402	KT	Transcription;Signal transduction mechanisms	Phage shock protein A	b1304	IHF;PspF;rpoN
wcaA	WP_000794699.1	1.97281	3.92532	M	Cell wall/membrane/envelope biogenesis	Glycosyl transferase	b2059	RcsAB;rpoD
ydcS	WP_000047424.1	1.97938	3.94323	G	Carbohydrate transport and metabolism	extracellular solute-binding protein, family 1	b1440	Nac;rpoS
wcaJ	WP_000183107.1	1.99224	3.97855	M	Cell wall/membrane/envelope biogenesis	transferase	b2047
yigI	WP_001277142.1	2.00251	4.00697	Q	Secondary metabolites biosynthesis, transport, and catabolism	Thioesterase superfamily protein	b3820
lsrA	WP_001194860.1	2.00584	4.01623	G	Carbohydrate transport and metabolism	Part of the ABC transporter complex LsrABCD involved in autoinducer 2 (AI-2) import. Responsible for energy coupling to the transport system	b1513	CRP;LsrR;rpoS
wcaI	WP_000699693.1	2.00669	4.01858	M	Cell wall/membrane/envelope biogenesis	Glycosyl Transferase	b2050
prpR	WP_000941041.1	2.04916	4.13866	K	Transcription	propionate catabolism operon regulatory protein	b0330	AscG;CRP;PhoB;PrpR;rpoD
glcE	WP_000943100.1	2.05246	4.14811	C	Energy production and conversion	glycolate oxidase FAD binding subunit	b4468	ArcA;GlcC;IHF;PdhR;rpoD
rmf	WP_000828648.1	2.0875	4.25011	J	Translation, ribosomal structure and biogenesis	During stationary phase, converts 70S ribosomes to an inactive dimeric form (100S ribosomes) (By similarity)	b0953	ArcA;CRP;McbR;RcdA;SdiA;SlyA
lsrK	WP_000113108.1	2.08869	4.25363	G	Carbohydrate transport and metabolism	Catalyzes the phosphorylation of autoinducer 2 (AI-2) to phospho-AI-2, which subsequently inactivates the transcriptional regulator LsrR and leads to the transcription of the lsr operon. Phosphorylates the ring-open form of 4,5-dihydroxy-2,3- pentanedione (DPD), which is the precursor to all AI-2 signaling molecules, at the C5 position (By similarity)	b1511	CRP;LsrR;rpoD
ydcI	WP_000414567.1	2.10331	4.29695	K	Transcription	transcriptional regulator	b1422
flu	WP_000820410.1	2.12194	4.35278	MU	Cell wall/membrane/envelope biogenesis;Intracellular trafficking, secretion, and vesicular transport	antigen 43	b2000	OxyR;rpoD
wcaD	WP_000107816.1	2.15427	4.45142	M	Cell wall/membrane/envelope biogenesis	Colanic acid	b2056
yhdV	WP_000825639.1	2.15857	4.46473	M	Cell wall/membrane/envelope biogenesis	membrane lipoprotein	b3267
ymdF	WP_001273658.1	2.18728	4.55446	S	Function unknown	Escherichia coli IMT2125 genomic chromosome, IMT2125	b4518
yncJ	WP_000494244.1	2.20316	4.60488	S	Function unknown	Protein of unknown function (DUF2554)	b1436
manB	WP_001350528.1	2.21184	4.63265	G	Carbohydrate transport and metabolism	phosphomannomutase	b2048
fcl	WP_000043654.1	2.21317	4.63694	M	Cell wall/membrane/envelope biogenesis	GDP-fucose synthetase	b2052
fadE	WP_000973083.1	2.22112	4.66254	I	Lipid transport and metabolism	acyl-CoA dehydrogenase	b0221	ArcA;FadR
fadB	WP_000965936.1	2.23462	4.7064	I	Lipid transport and metabolism	Catalyzes the formation of a hydroxyacyl-CoA by addition of water on enoyl-CoA. Also exhibits 3-hydroxyacyl-CoA epimerase and 3-hydroxyacyl-CoA dehydrogenase activities (By similarity)	b3846	ArcA;FadR;Fis;rpoD
yejG	WP_000202798.1	2.2573	4.78095	S	Function unknown	NA	b2181
cpxP	WP_001223800.1	2.29109	4.89425	NPTU	Cell motility;Inorganic ion transport and metabolism;Signal transduction mechanisms;Intracellular trafficking, secretion, and vesicular transport	periplasmic	b4484	CpxR;rpoD
prpB	WP_000052206.1	2.36294	5.14418	G	Carbohydrate transport and metabolism	2-methylisocitrate lyase	b0331	CRP;Cra;PrpR;rpoN
wza	WP_000978094.1	2.51904	5.732	M	Cell wall/membrane/envelope biogenesis	polysaccharide export protein	b2062	RcsAB;rpoE;rpoD
gmd	WP_000048190.1	2.55188	5.86398	M	Cell wall/membrane/envelope biogenesis	GDPmannose 4,6-dehydratase	b2053
gmm	WP_001393539.1	2.69475	6.4744	L	Replication, recombination and repair	GDP-mannose mannosyl hydrolase	b2051
wcaE	WP_000927089.1	2.72565	6.61457	M	Cell wall/membrane/envelope biogenesis	Glycosyl transferase	b2055
yjbE	WP_000757333.1	2.76854	6.8142	S	Function unknown	Exopolysaccharide production protein YjbE	b4026	IHF;RcsAB;rpoD
lsrR	WP_000154342.1	2.79944	6.96172	K	Transcription	Transcriptional regulator	b1512	CRP;LsrR;rpoD
wzb	WP_000482901.1	2.89372	7.43186	T	Signal transduction mechanisms	phosphatase	b2061	RcsAB;rpoE;rpoD
wcaF	WP_001153547.1	3.12333	8.71396	M	Cell wall/membrane/envelope biogenesis	colanic acid biosynthesis acetyltransferase wcaF	b2054
pspG	WP_000891404.1	3.27857	9.70394	S	Function unknown	phage shock protein G	b4050	IHF;PspF;rpoN
mtlR	WP_000228269.1	4.21117	18.522	K	Transcription	Mannitol repressor	b3601	CRP;Cra;Fis;rpoD
mtlD	WP_000645439.1	5.49007	44.9444	G	Carbohydrate transport and metabolism	mannitol-1-phosphate 5-dehydrogenase	b3600	CRP;Cra;Fis;rpoD
mtlA	WP_000093247.1	7.30904	158.577	G	Carbohydrate transport and metabolism	PTS system mannitol-specific transporter subunit	b3599	CRP;Cra;Fis;rpoD
