# Supplementary material for: Glucose consumption rate-dependent transcriptome profiling of Escherichia coli provides insight on performance as microbial factories
Source: Microb Cell Fact. 2022 Sep 14;21:189. doi: 10.1186/s12934-022-01909-y (PMC9472385; doi:10.1186/s12934-022-01909-y)
Supplement: Supplementary file 6 — Additional file 6: Supplementary table 5 List of genes displaying a positive correlation of expression with the specific rate of glucose consumption. [file 12934_2022_1909_MOESM6_ESM.xlsx]

## Sheet: pearson_pos_bnumber_and_gene_na
Ref_seq	WG_1.11	WGM_0.62	WGMC_0.62	WHIC_0.35	Pearson	Slope	Gene_name	bnumber
WP_000021036.1	0.378743	-0.105468	-0.454894	-1.4828	0.903739	2.25153	cysA	b2422
WP_000023927.1	1.62287	0.675228	1.05923	0.147984	0.95133	1.86925	ykgF	b0307
WP_000034402.1	0.529118	-0.284023	0.338164	-1.32127	0.829051	2.18213	cysK	b2414
WP_000056006.1	0.982907	-0.138312	-0.658267	-0.226813	0.81971	1.81153	ssuD	b0935
WP_000069437.1	1.46688	-0.0179473	-0.162167	-2.01402	0.961246	4.32887	aspA	b4139
WP_000082101.1	0.357422	-1.05799	-0.680908	-0.754564	0.847684	1.64956	livG	b3455
WP_000091570.1	2.01363	0.632284	0.859138	0.18275	0.990902	2.44103	lgoR	b4357
WP_000109529.1	0.222197	-0.233594	-1.16216	-2.12025	0.873836	2.86641	ygcO	b2767
WP_000118507.1	0.791863	0.0258068	-0.224713	-0.417987	0.974071	1.63259	nuoH	b2282
WP_000118897.1	0.715587	0.0706577	-0.209258	-0.693549	0.973728	1.80893	yedE	b1929
WP_000128135.1	-0.250779	-0.845433	-1.32996	-1.95604	0.939797	2.14779	ygjV	b3090
WP_000131782.1	0.489817	0.241805	-0.0538166	-1.11552	0.842027	1.87861	hisG	b2019
WP_000140508.1	0.0454388	-0.227971	-0.519367	-1.25059	0.881169	1.55304	recX	b2698
WP_000148878.1	2.87009	0.52302	1.11531	0.576133	0.93003	3.22744	srlE	b2703
WP_000151261.1	2.69145	1.03426	0.71212	1.1886	0.824086	2.28792	yagF	b0269
WP_000172749.1	0.39945	-0.214469	-0.224645	-0.92249	0.96968	1.65411	nuoI	b2281
WP_000187442.1	1.24945	0.154237	0.116484	-0.0564755	0.965748	1.8178	uxaC	b3092
WP_000190939.1	0.562744	-0.117631	-0.065962	-0.661005	0.987496	1.56104	nuoG	b2283
WP_000197881.1	1.89264	0.703013	0.638336	0.818245	0.861105	1.60717	dadX	b1190
WP_000211655.1	0.410496	-0.226887	-0.238159	-0.995085	0.965852	1.75323	sstT	b3089
WP_000211858.1	3.6709	0.820307	1.28406	1.56164	0.811922	3.23552	rbsC	b3750
WP_000211913.1	0.117573	-0.427126	-0.22885	-2.00469	0.827206	2.45513	cysJ	b2764
WP_000216194.1	2.96777	0.998601	0.938794	-0.387669	0.997582	4.35499	srlB	b2704
WP_000224470.1	1.3835	0.115797	0.109874	-0.712282	0.998608	2.72815	rbsR	b3753
WP_000254633.1	3.25435	1.94626	1.63927	1.60905	0.942717	2.31139	bsmA	b4189
WP_000290230.1	0.941518	-0.595066	0.214846	-2.09097	0.898371	3.68906	cysP	b2425
WP_000334099.1	-0.657923	-1.52752	-1.62722	-1.99437	0.995738	1.77961	glmS	b3729
WP_000347714.1	1.1536	0.268378	0.0770596	-0.608799	0.986796	2.26213	rmuC	b3832
WP_000367875.1	0.979659	-0.391167	0.208673	-0.197148	0.867512	1.66255	hscC	b0650
WP_000370307.1	1.6531	0.501537	0.013147	0.332009	0.858385	1.93716	ykgG	b0308
WP_000372108.1	0.613986	-0.297957	0.113375	-2.25986	0.846416	3.36222	cysD	b2752
WP_000393511.1	0.307964	-0.309649	-0.141095	-0.932043	0.94659	1.53429	nuoJ	b2280
WP_000416891.1	0.410863	-1.02708	-0.939607	-0.736843	0.830365	1.74931	livF	b3454
WP_000417791.1	1.85761	0.804254	0.696232	0.424411	0.983803	1.95281	ygeV	b2869
WP_000424181.1	1.16208	0.193908	0.301792	-5.9e-06	0.979626	1.58937	mgsA	b0963
WP_000440781.1	1.72832	0.832025	1.20754	0.502259	0.952588	1.58328	fucA	b2800
WP_000458406.1	1.07227	-0.209	-0.669565	-2.09772	0.9625	3.97647	cysU	b2424
WP_000460431.1	3.10124	0.858142	0.939333	0.668659	0.949248	3.43258	ybdD	b4512
WP_000490679.1	2.173	0.975125	0.912349	0.742731	0.963456	1.99421	gatC	b2092
WP_000492339.1	0.766313	-0.392319	0.041292	-1.05792	0.957385	2.31464	yeeE	b2013
WP_000517431.1	1.16692	-0.0733295	-0.0331157	-0.301619	0.972043	2.03221	ucpA	b2426
WP_000558251.1	-0.455385	-0.944733	-1.19263	-1.64704	0.963025	1.51131	gntP	b4321
WP_000573321.1	2.65517	0.554731	1.03447	0.280443	0.967097	3.2451	srlA	b2702
WP_000612644.1	0.50167	-0.216105	-0.298291	-0.952361	0.983858	1.84791	nuoK	b2279
WP_000636500.1	1.98579	0.674444	0.78782	1.00239	0.805714	1.52084	lldR	b3604
WP_000681920.1	2.44972	1.12237	1.26524	0.830985	0.982258	2.20751	kbaZ	b3132
WP_000716794.1	2.1194	0.715716	0.345573	-0.159499	0.98556	3.04222	rpiB	b4090
WP_000724153.1	1.25538	0.497162	0.419362	-0.26516	0.984694	1.93373	fucI	b2802
WP_000774988.1	0.303831	-0.470256	-0.718718	-0.792977	0.955321	1.51305	proW	b2678
WP_000776253.1	0.381791	-0.442994	-0.0298437	-1.27555	0.90206	2.01608	cysB	b1275
WP_000789500.1	0.796293	-0.0281887	-0.123249	-0.374334	0.988457	1.58317	nuoF	b2284
WP_000790504.1	0.934236	0.0435142	0.30724	-0.418726	0.975061	1.73874	yedF	b1930
WP_000803813.1	0.34225	-1.09248	-1.1436	-0.808379	0.810314	1.77662	livM	b3456
WP_000823270.1	2.06079	0.935712	1.03782	0.524484	0.995334	2.05199	gatB	b2093
WP_000827696.1	0.0827614	-1.43476	-1.12467	-1.42808	0.936062	2.12993	livK	b3458
WP_000844219.1	2.20223	0.948614	1.00684	0.647804	0.982423	2.12657	gatD	b2091
WP_000852686.1	0.696349	-0.0375467	-0.312138	-1.69567	0.91847	2.90209	cysW	b2423
WP_000853883.1	1.988	0.714124	1.04545	0.709097	0.937584	1.78646	gatZ	b2095
WP_000854633.1	0.349085	-0.219708	-1.02761	-1.93429	0.899435	2.82186	uxaB	b1521
WP_000857257.1	1.17954	0.130453	-0.864427	-5.13938	0.844192	7.39039	glpA	b2241
WP_000858214.1	3.10145	0.971543	1.50733	1.42207	0.848829	2.49459	dctA	b3528
WP_000920120.1	-0.129793	-2.22969	-1.96632	-2.06921	0.904595	2.81427	hiuH	b1970
WP_000926441.1	0.524234	-0.0847674	-0.281324	-0.67455	0.984232	1.55336	nuoM	b2277
WP_000969784.1	1.43774	0.246295	0.331465	-0.173011	0.994589	2.15975	paaG	b1394
WP_000977920.1	0.965388	-0.605709	-0.257432	-1.55066	0.98301	3.22825	ompF	b0929
WP_000981388.1	0.0319403	-0.440701	-0.643128	-1.42378	0.930473	1.7821	hsdR	b4350
WP_001018417.1	1.4944	0.16655	0.21262	-0.562441	0.999659	2.69859	tauA	b0365
WP_001019197.1	-0.77423	-1.32296	-2.27649	-2.05521	0.808535	1.75847	gnsA	b4517
WP_001043156.1	3.48846	1.0866	0.687338	0.899623	0.906718	3.74721	cstA	b0598
WP_001045689.1	1.1431	-0.470763	0.185244	-2.18941	0.918034	4.06948	sbp	b3917
WP_001056271.1	2.07419	0.877515	1.77995	0.565427	0.839306	1.90212	rbsB	b3751
WP_001056643.1	0.276067	-0.321695	-0.41968	-0.958976	0.982763	1.5704	nuoL	b2278
WP_001077358.1	2.51098	0.76065	0.777847	0.419774	0.971763	2.89543	srlD	b2705
WP_001088415.1	0.716507	0.198407	-0.617855	-2.33437	0.862098	3.63384	yjjW	b4379
WP_001090361.1	0.611646	-0.14032	-0.314145	-1.68492	0.922298	2.78717	cysN	b2751
WP_001102108.1	1.56431	0.83349	1.11472	-0.0133661	0.915377	1.9198	ykgE	b0306
WP_001120441.1	1.42371	0.262921	0.0658078	0.069084	0.934179	1.9235	hcxA	b0599
WP_001130266.1	-0.126377	-0.443412	-1.11102	-2.62851	0.837024	2.94047	ygcP	b2768
WP_001143253.1	0.888436	-0.0192751	-0.299146	-2.48331	0.89165	4.02479	yjjI	b4380
WP_001173673.1	0.632121	0.0183723	-0.414222	-1.62668	0.909998	2.74316	cysC	b2750
WP_001198722.1	1.14316	0.0784008	-0.245725	-0.234483	0.934915	1.93647	dgoA	b4477
WP_001199390.1	1.65484	0.50558	0.253419	0.246551	0.938336	1.98731	uxaA	b3091
WP_001207520.1	2.23268	0.111639	0.372518	0.448701	0.865242	2.65457	rihA	b0651
WP_001209927.1	1.54607	1.14366	-0.246675	-2.86403	0.820638	5.16456	glpB	b2242
WP_001226928.1	2.34961	0.742832	0.79493	0.861714	0.891236	2.18493	aphA	b4055
WP_001239142.1	0.851296	-0.161683	-0.0211194	-0.657007	0.995455	1.97373	rihC	b0030
WP_001244308.1	1.14068	0.0404946	-0.440003	-0.167978	0.869379	1.90349	ssuA	b0936
WP_001246104.1	0.266126	-0.0558664	-0.621878	-2.07382	0.840586	2.74853	ygbE	b2749
WP_001252058.1	3.88159	3.53876	3.36794	2.40215	0.876378	1.75449	malG	b4032
WP_001265681.1	1.52118	-0.0527567	0.119325	-0.423088	0.984326	2.64393	pckA	b3403
WP_001281825.1	1.22328	0.114416	-0.110589	0.229875	0.815787	1.51946	argF	b0273
WP_001290679.1	0.112227	-0.31538	-0.433965	-1.45071	0.892597	1.86611	cysI	b2763
WP_001292460.1	2.27802	0.964295	0.982061	0.921092	0.929917	1.94262	psuG	b2165
WP_001295247.1	4.89811	2.3776	3.00906	2.1954	0.954826	3.72517	tnaA	b3708
WP_001296168.1	0.939473	-0.130619	0.201983	-0.967714	0.957192	2.39034	fliY	b1920
WP_001300603.1	1.95652	0.0410463	0.0260494	-0.0253294	0.926775	2.84356	rbsK	b3752
WP_001301279.1	0.427017	0.0495652	-0.0751327	-1.01271	0.888313	1.71582	gsiA	b0829
WP_001301334.1	0.0157447	-0.42404	-1.20786	-2.77999	0.856062	3.3237	ygcN	b2766
WP_001301979.1	4.21797	1.36283	1.9607	1.40403	0.932988	3.9738	rbsD	b3748
WP_001302318.1	0.997509	0.0770539	0.0163627	-0.223133	0.983877	1.66599	argB	b3959
WP_001309400.1	-0.240242	-0.99236	-1.99914	-2.25668	0.896892	2.63692	ymcE	b0991
WP_001319848.1	0.947043	-0.8811	-0.622421	-0.754588	0.909324	2.45895	rhmD	b2247
WP_001320773.1	2.62002	1.50454	2.14101	0.377101	0.886067	2.71401	hokB	b4428
WP_001327042.1	0.634694	0.058382	-0.268605	-0.705565	0.963639	1.71806	yfeW	b2430
WP_001335988.1	0.557834	-0.296591	0.360721	-1.73579	0.814527	2.66953	yciW	b1287
WP_001336303.1	4.21911	1.90733	1.81641	0.199892	0.996536	5.20286	treC	b4239
WP_001350563.1	0.0611102	-0.263572	-0.560861	-1.32812	0.892429	1.67353	dinD	b3645
WP_001407733.1	4.31105	2.92858	2.06929	0.672247	0.952906	4.59271	treB	b4240
