# Supplementary material for: Glucose consumption rate-dependent transcriptome profiling of Escherichia coli provides insight on performance as microbial factories
Source: Microb Cell Fact. 2022 Sep 14;21:189. doi: 10.1186/s12934-022-01909-y (PMC9472385; doi:10.1186/s12934-022-01909-y)
Supplement: Supplementary file 7 — Additional file 7: ﻿Supplementary table 5 List of genes displaying a negative correlation of expression with the specific rate of glucose consumption. [file 12934_2022_1909_MOESM7_ESM.xlsx]

## Sheet: pearson_neg_bnumber_and_gene_na
Ref_seq	WG_1.11	WGM_0.62	WGMC_0.62	WHIC_0.35	Pearson	Slope	Gene_name	bnumber
WP_000018760.1	0.0470221	1.05138	1.29363	2.615	-0.954333	-3.1851	yghA	b3003
WP_000024560.1	0.442727	1.47914	0.880523	1.85156	-0.907311	-1.79113	cbpM	b0999
WP_000024872.1	-1.61537	1.36991	1.45787	0.984723	-0.850766	-3.91575	mdtF	b3514
WP_000031415.1	-0.00054782	0.621707	1.05185	1.50489	-0.954532	-1.93211	yqjD	b3098
WP_000037608.1	0.100273	0.947882	1.16063	2.3497	-0.948505	-2.77834	yhbO	b3153
WP_000040458.1	0.0309914	1.23253	1.01561	2.26705	-0.97184	-2.81475	narZ	b1468
WP_000048252.1	0.321981	0.680849	0.95316	1.58763	-0.917249	-1.54798	yccX	b0968
WP_000056849.1	-0.672075	0.110697	0.419486	0.654285	-0.972623	-1.77519	yafL	b0227
WP_000070621.1	0.108519	0.787425	1.42475	2.20964	-0.930122	-2.63408	elaB	b2266
WP_000070700.1	0.149037	1.26645	0.974893	2.62605	-0.932015	-3.03061	yagT	b0286
WP_000075876.1	-0.833525	-0.228157	0.203777	0.936215	-0.940716	-2.21174	tesB	b0452
WP_000077872.1	0.521232	1.30374	1.59409	2.75443	-0.941121	-2.7512	katE	b1732
WP_000087280.1	0.0782288	1.21765	0.825642	1.87304	-0.963623	-2.28345	tktB	b2465
WP_000098896.1	-0.303237	0.438874	0.918972	1.20893	-0.954969	-1.99232	cfa	b1661
WP_000100800.1	0.67112	1.76354	1.91136	2.12199	-0.975004	-1.99345	dps	b0812
WP_000104001.1	-1.06443	-0.397695	0.0314008	1.73532	-0.887199	-3.34616	rcsA	b1951
WP_000105430.1	-0.556443	0.307168	0.446917	0.856798	-0.995156	-1.86769	potH	b0856
WP_000114272.1	-0.990445	-0.364084	0.517979	1.01129	-0.904297	-2.55227	ybiV	b0822
WP_000126072.1	-0.695236	0.128734	0.468156	1.55745	-0.949025	-2.79637	potF	b0854
WP_000129551.1	0.879112	1.63126	1.88148	2.78297	-0.958858	-2.37705	fbaB	b2097
WP_000152305.1	0.387538	1.29973	1.58546	2.3147	-0.980251	-2.46722	osmC	b1482
WP_000153067.1	-0.49739	-0.201222	0.412926	0.949686	-0.875019	-1.7835	rcnB	b2107
WP_000165879.1	0.258316	1.56486	2.00507	3.01052	-0.979855	-3.53073	ycaC	b0897
WP_000168797.1	-0.634839	0.116712	0.301992	1.55278	-0.931977	-2.67144	ybiU	b0821
WP_000178044.1	-0.562636	0.535878	0.731395	1.40055	-0.994023	-2.55774	mliC	b1639
WP_000180056.1	0.189122	0.66054	0.673424	2.17175	-0.850949	-2.31611	msyB	b1051
WP_000183060.1	-0.247053	0.146302	0.306611	1.01743	-0.922395	-1.53886	galF	b2042
WP_000187594.1	0.277088	2.46548	2.35682	2.63993	-0.949635	-3.33224	nagC	b0676
WP_000191237.1	0.563156	0.776429	1.34719	1.81807	-0.857831	-1.53771	yhjD	b3522
WP_000207142.1	0.184926	0.78075	0.520828	1.42864	-0.910528	-1.51364	phrB	b0708
WP_000210799.1	-1.05418	-0.225662	0.34504	0.0691106	-0.848028	-1.62046	sotB	b1528
WP_000218212.1	0.709089	1.88598	2.14	2.5998	-0.989894	-2.51882	hchA	b1967
WP_000239596.1	0.710458	1.34938	2.30049	2.46919	-0.882968	-2.30701	ecnB	b4411
WP_000246019.1	-1.11062	3.6153	3.90732	4.5104	-0.960982	-7.85225	gadC	b1492
WP_000255997.1	-0.422196	0.0334117	0.435325	0.771665	-0.939807	-1.5295	ppiB	b0525
WP_000263582.1	0.293266	1.07867	1.03358	1.54734	-0.998124	-1.6334	appC	b0978
WP_000271153.1	0.173246	4.02376	4.13798	4.69202	-0.962362	-6.30921	nagA	b0677
WP_000281320.1	0.0765756	1.05211	0.563655	1.56379	-0.928485	-1.87368	ygaC	b2671
WP_000289085.1	0.209307	0.822973	0.754254	1.43996	-0.969048	-1.541	bfd	b3337
WP_000344800.1	-0.893561	0.114238	-0.136901	0.335622	-0.976868	-1.65015	tomB	b0461
WP_000347482.1	-0.794518	0.570276	0.40323	0.869592	-0.982469	-2.26579	ydfJ	b1543
WP_000350095.1	0.619362	1.33816	1.79692	2.26028	-0.959389	-2.11897	glgS	b3049
WP_000358930.1	-0.993439	3.52913	3.92584	4.62377	-0.967741	-7.79293	gadB	b1493
WP_000368140.1	0.203205	0.84557	1.30702	1.76855	-0.9525	-2.0099	yfdC	b2347
WP_000371704.1	-0.0476614	0.787123	1.16168	1.23839	-0.947782	-1.76269	yjdI	b4126
WP_000372240.1	-0.667663	3.44578	4.77536	5.02582	-0.949222	-7.89627	gadA	b3517
WP_000373940.1	-0.567831	0.167934	0.442714	1.01332	-0.977229	-2.02699	nudC	b3996
WP_000375136.1	-0.350558	0.0889805	0.0853583	1.32867	-0.863684	-1.97375	yccA	b0970
WP_000389260.1	-0.663031	0.393412	0.793372	0.805193	-0.937924	-2.04513	ybjO	b0858
WP_000389818.1	-0.780394	0.256405	0.753561	1.30106	-0.972674	-2.71806	mscS	b2924
WP_000405651.1	-0.0377256	0.959929	1.32384	1.49968	-0.963964	-2.09177	yjdJ	b4127
WP_000412169.1	-0.490747	0.847923	0.683736	1.29044	-0.992848	-2.38321	chbB	b1738
WP_000420621.1	0.172047	1.58429	1.42827	1.38755	-0.873478	-1.80062	cbpA	b1000
WP_000455798.1	0.0417754	1.20281	1.70625	2.94924	-0.961199	-3.65679	yiaG	b3555
WP_000460803.1	-0.195275	0.637471	0.759746	1.82637	-0.958336	-2.51034	appB	b0979
WP_000479624.1	1.26171	2.63381	1.83155	3.21356	-0.905459	-2.46314	yibI	b3598
WP_000481509.1	-1.28066	1.20092	0.28212	1.43749	-0.944474	-3.6751	csgD	b1040
WP_000483353.1	0.30799	0.988005	1.19951	2.04812	-0.956682	-2.16676	hdhA	b1619
WP_000490275.1	-0.207345	1.00132	1.36858	3.19955	-0.940569	-4.18874	ytjA	b4568
WP_000495771.1	-0.531939	0.900762	1.60265	2.4862	-0.971753	-3.91192	bdm	b1481
WP_000498253.1	-0.398843	1.33491	1.29896	2.42743	-0.99859	-3.67988	osmB	b1283
WP_000503931.1	-0.115038	0.570968	0.3162	1.42211	-0.91188	-1.86448	tatE	b0627
WP_000508177.1	0.101522	0.36133	0.403824	1.448	-0.829119	-1.55707	yqaE	b2666
WP_000522415.1	0.42906	1.14318	1.58095	2.44166	-0.946013	-2.51487	ygaU	b2665
WP_000531213.1	0.52812	0.992488	1.00087	2.03967	-0.894069	-1.80391	yqjG	b3102
WP_000532698.1	0.00560154	0.75833	1.31842	2.5442	-0.923266	-3.11948	ivy	b0220
WP_000537418.1	-0.473637	-0.239311	0.171148	0.955715	-0.860212	-1.70452	trxB	b0888
WP_000566471.1	0.263666	0.721644	0.584976	2.12248	-0.828157	-2.15013	yfcG	b2302
WP_000576690.1	-1.7645	2.75581	3.15794	2.33649	-0.854242	-6.15545	gadE	b3512
WP_000595082.1	0.604347	1.06127	1.227	2.30424	-0.894536	-2.03337	ggt	b3447
WP_000642433.1	0.113454	0.927898	0.768552	1.59304	-0.973087	-1.8667	adhP	b1478
WP_000643333.1	0.328125	1.05683	1.08803	2.10186	-0.950627	-2.18789	yagS	b0285
WP_000646173.1	0.432623	1.46978	1.56485	3.33113	-0.928945	-3.52719	ybdR	b0608
WP_000650337.1	0.52803	1.0961	1.14518	1.86948	-0.959285	-1.66553	clsB	b0789
WP_000651599.1	-0.503047	-0.0341454	0.525953	1.37254	-0.902999	-2.2996	can	b0126
WP_000667026.1	0.515746	1.33799	0.958912	2.16564	-0.910933	-2.01334	yagR	b0284
WP_000669834.1	-0.482798	0.281932	0.80432	1.07482	-0.950238	-2.05742	yggE	b2922
WP_000671737.1	0.496401	1.6024	2.0621	3.28946	-0.960162	-3.50511	ydeI	b1536
WP_000675504.1	0.686719	1.06457	1.55676	2.14389	-0.9047	-1.80197	bfr	b3336
WP_000678989.1	-0.383777	0.344334	0.126824	1.03729	-0.946623	-1.7613	mdtA	b2074
WP_000689228.1	0.625706	1.23286	1.74172	2.21092	-0.942938	-2.02715	ytfK	b4217
WP_000689363.1	-0.679209	-0.432788	0.182137	1.37291	-0.836269	-2.41896	yncD	b1451
WP_000691708.1	1.34855	1.96944	1.57627	3.2719	-0.822717	-2.23251	yohP	b4679
WP_000691956.1	0.845929	1.44123	2.49563	2.79071	-0.876467	-2.51089	yahO	b0329
WP_000692754.1	0.393423	1.03077	1.33022	1.83612	-0.969964	-1.84598	yahK	b0325
WP_000702535.1	0.636088	1.64006	1.45706	2.5111	-0.971114	-2.35876	narY	b1467
WP_000716950.1	0.334432	0.925251	1.13305	1.86974	-0.95537	-1.91224	ydhS	b1668
WP_000745776.1	-0.885058	-0.198862	-0.27143	0.604624	-0.956609	-1.84658	yjbH	b4029
WP_000750398.1	0.402504	1.20884	1.59969	1.98466	-0.971652	-2.07509	ygdI	b2809
WP_000756550.1	-1.48455	2.92194	4.09812	3.77683	-0.918229	-7.50864	hdeA	b3510
WP_000779842.1	-0.19992	0.455905	1.45795	2.5364	-0.894686	-3.37839	ybaY	b0453
WP_000784351.1	0.677052	1.68323	2.23789	3.15947	-0.960562	-3.15045	ybgS	b0753
WP_000785722.1	0.382528	0.853312	0.766629	1.78068	-0.889962	-1.6664	yqjE	b3099
WP_000802216.1	-1.05648	-0.345364	0.317707	0.406369	-0.913573	-1.96118	yiiQ	b3920
WP_000807348.1	0.142905	1.08789	1.22241	2.56505	-0.948586	-2.98619	yegS	b2086
WP_000807651.1	0.299211	1.77067	2.09483	3.67844	-0.970262	-4.24706	yciG	b1259
WP_000815337.1	0.380569	1.16365	1.21133	1.97813	-0.980671	-2.0205	poxB	b0871
WP_000815435.1	0.18758	0.676458	0.735354	1.61133	-0.923448	-1.72727	pgl	b0767
WP_000825639.1	0.339978	1.7938	0.980126	3.1387	-0.893484	-3.40563	yhdV	b3267
WP_000825996.1	0.506856	1.04578	1.43563	1.77967	-0.952402	-1.64303	yhhA	b3448
WP_000828648.1	1.87722	2.25999	2.46856	4.55606	-0.809079	-3.07145	rmf	b0953
WP_000833288.1	-2.2352	1.05796	0.0580931	1.56255	-0.963261	-5.12305	csgE	b1039
WP_000841554.1	0.124015	1.31641	1.60218	2.37133	-0.989754	-2.91544	sra	b1480
WP_000858002.1	0.0254891	0.834108	1.59397	2.01424	-0.933296	-2.58254	ymgA	b1165
WP_000865568.1	-1.00259	0.457852	0.500293	0.552696	-0.932972	-2.2215	ompC	b2215
WP_000878140.1	-0.405421	0.602596	0.168691	1.81686	-0.903562	-2.68946	ybaA	b0456
WP_000881075.1	-0.269227	0.502045	0.371295	0.919977	-0.991656	-1.54251	ybcM	b0546
WP_000883034.1	-1.5287	1.08128	1.80882	1.13138	-0.851782	-3.96025	glsA1	b0485
WP_000896263.1	-0.279374	0.444258	0.806909	1.25858	-0.970779	-1.99196	yfjW	b2642
WP_000934216.1	0.59512	1.57035	1.61247	2.12274	-0.999586	-2.01418	treF	b3519
WP_000965672.1	-1.34934	2.8225	3.43298	3.11148	-0.908677	-6.4548	hdeD	b3511
WP_000967595.1	-0.344627	0.00971733	0.26102	1.07337	-0.897152	-1.70704	yciI	b1251
WP_000982172.1	-1.58458	0.903659	1.03977	0.8603	-0.897279	-3.57519	ybaT	b0486
WP_000996005.1	-0.219624	0.328638	0.181415	1.29032	-0.892688	-1.8044	potG	b0855
WP_001003709.1	-0.0888009	1.08985	0.998011	1.60728	-0.99813	-2.24602	talA	b2464
WP_001023093.1	2.08457	5.09532	5.04334	5.95933	-0.98663	-5.27624	nagE	b0679
WP_001024746.1	0.167024	0.948238	1.00551	2.70412	-0.899263	-3.03636	ydeJ	b1537
WP_001025322.1	-0.831486	-0.52576	0.0179105	0.451441	-0.887164	-1.59682	argS	b1876
WP_001028905.1	-1.21451	0.427189	1.62555	0.854586	-0.806584	-3.05402	yhiM	b3491
WP_001029013.1	0.871657	1.14583	1.3744	2.32148	-0.858727	-1.70796	yhcO	b3239
WP_001030593.1	0.274079	1.45246	1.85585	1.78554	-0.922884	-2.13703	yjbJ	b4045
WP_001043459.1	-0.508106	0.451129	0.316922	1.34081	-0.971876	-2.32314	ycfJ	b1110
WP_001046307.1	0.640774	1.06254	1.61951	2.36016	-0.900011	-2.11309	rclA	b0304
WP_001053305.1	0.189508	0.848141	1.13839	1.55567	-0.975546	-1.76941	ybgA	b0707
WP_001056384.1	-0.325611	0.320369	0.369579	1.15989	-0.963113	-1.84963	ybiS	b0819
WP_001056490.1	-0.623625	0.854299	1.82105	2.315	-0.951943	-3.89098	yciF	b1258
WP_001061658.1	-0.29851	0.413763	0.262479	1.07906	-0.961799	-1.72063	potI	b0857
WP_001079505.1	-0.370926	0.7999	1.28702	2.30289	-0.971119	-3.40502	yciE	b1257
WP_001081984.1	-1.48939	2.3384	2.4773	2.05749	-0.876839	-5.25568	mdtE	b3513
WP_001092082.1	-0.813425	-0.282749	0.164639	0.677114	-0.939957	-1.8857	dacA	b0632
WP_001094726.1	1.24449	1.82758	1.59357	2.64746	-0.89521	-1.68573	yphA	b2543
WP_001098726.1	-0.463615	-0.259242	-0.0419713	1.05521	-0.820555	-1.7549	trxC	b2582
WP_001112301.1	-0.425684	0.182411	0.57528	1.39741	-0.938344	-2.26322	galP	b2943
WP_001113348.1	0.748187	1.39562	1.47712	2.328	-0.956204	-1.95792	ybhP	b0790
WP_001130211.1	0.144682	0.610829	0.790606	1.35515	-0.956112	-1.51069	luxS	b2687
WP_001131339.1	0.703722	1.38928	1.4067	3.0483	-0.885759	-2.78617	phnB	b4107
WP_001144615.1	-0.0704652	0.0475133	0.605037	1.37841	-0.818765	-1.70996	yceA	b1055
WP_001154168.1	0.400579	0.615061	0.731792	1.70685	-0.826751	-1.51064	btuE	b1710
WP_001157239.1	-0.94084	-0.161727	-0.0661404	0.35332	-0.997353	-1.70011	dcm	b1961
WP_001166353.1	0.273188	0.916186	0.426684	2.11472	-0.810248	-2.13461	narW	b1466
WP_001188520.1	0.12808	0.399516	0.514047	1.46664	-0.851177	-1.56593	yjdC	b4135
WP_001194358.1	-0.381858	0.532612	1.05935	1.57151	-0.964608	-2.5404	arcA	b4401
WP_001207901.1	0.153783	1.0292	0.53797	2.07705	-0.877615	-2.30755	narU	b1469
WP_001211011.1	-0.312024	0.414966	0.339699	0.850009	-0.995444	-1.50711	yobH	b4536
WP_001217338.1	-0.639757	0.453456	0.986331	0.699433	-0.866178	-1.9435	guaC	b0104
WP_001228984.1	0.166921	0.640117	0.697885	2.16726	-0.857143	-2.3441	spy	b1743
WP_001237072.1	0.972256	5.86101	5.81387	6.39374	-0.952274	-7.63428	nagB	b0678
WP_001237205.1	0.0729874	0.482222	1.38903	2.05163	-0.871159	-2.45247	yceK	b1050
WP_001245695.1	0.268926	0.989702	1.07667	1.84392	-0.973808	-1.98054	amyA	b1927
WP_001261013.1	0.112005	0.458131	0.896036	1.7026	-0.887847	-1.92457	ydcL	b1431
WP_001264088.1	-1.55802	2.11978	1.17968	2.30446	-0.949629	-5.34448	csgF	b1038
WP_001270542.1	0.0686705	0.953934	0.194162	1.86641	-0.812834	-2.12648	ypfG	b2466
WP_001273658.1	0.559474	1.65249	2.14938	4.33666	-0.911971	-4.57011	ymdF	b4518
WP_001275859.1	1.0235	2.32951	1.62876	3.23706	-0.911686	-2.74019	prpD	b0334
WP_001282550.1	-0.245008	0.0202084	0.389481	1.09119	-0.878142	-1.60767	ydgJ	b1624
WP_001285927.1	0.728397	2.30883	1.55782	3.50837	-0.92375	-3.44312	prpC	b0333
WP_001294573.1	0.246769	0.54158	0.582636	1.75152	-0.829768	-1.74055	yjgR	b4263
WP_001295271.1	-0.460006	0.188447	0.420641	0.721936	-0.981995	-1.5561	degQ	b3234
WP_001295296.1	-0.314023	1.02178	0.774439	1.4338	-0.988706	-2.33093	ompX	b0814
WP_001295332.1	-0.329218	0.523323	0.612631	1.81151	-0.949731	-2.64018	psiF	b0384
WP_001295499.1	1.23044	2.03293	1.81255	2.9177	-0.938817	-2.07548	yebV	b1836
WP_001295543.1	-0.0548932	0.697876	0.959914	1.15627	-0.973322	-1.63126	yqjC	b3097
WP_001295611.1	-0.154643	0.5476	0.511602	1.23091	-0.977574	-1.74666	ymgD	b1171
WP_001295624.1	-1.04202	0.000293225	0.295635	0.241384	-0.924466	-1.82121	kch	b1250
WP_001295645.1	0.506788	1.20997	1.23099	1.88394	-0.984418	-1.74836	otsB	b1897
WP_001295646.1	0.428036	1.09887	0.996901	1.79481	-0.96176	-1.70285	otsA	b1896
WP_001295684.1	1.50301	5.07331	5.50268	4.7643	-0.84887	-4.90618	ydeN	b1498
WP_001295748.1	-0.198749	1.03298	1.60777	3.12988	-0.951454	-4.15058	osmY	b4376
WP_001296794.1	0.426616	0.715429	1.16365	1.9643	-0.873215	-1.84835	yhjG	b3524
WP_001296814.1	-1.17762	3.16727	3.85511	3.20877	-0.882435	-6.4518	yhiD	b3508
WP_001296937.1	0.730982	1.11727	1.18143	2.2008	-0.877993	-1.74048	sodC	b1646
WP_001298537.1	-0.7812	-0.0328409	0.178422	0.851893	-0.977535	-2.07609	rdgC	b0393
WP_001298717.1	-1.54539	2.76723	4.01931	3.78397	-0.923901	-7.56162	hdeB	b3509
WP_001299507.1	-1.27199	-0.5481	0.22461	0.816561	-0.926407	-2.6617	guaB	b2508
WP_001299799.1	-0.0515266	0.727304	0.633655	1.41735	-0.977231	-1.85412	yjjU	b4377
WP_001300464.1	-0.043189	0.552016	0.387561	1.31964	-0.924024	-1.65951	appA	b0980
WP_001300742.1	-0.0129254	0.381554	0.553964	1.63838	-0.878333	-1.95929	mcbR	b1450
WP_001301030.1	0.853896	3.78255	3.63367	4.72365	-0.99188	-5.22311	ydeM	b1497
WP_001301033.1	-0.0905304	0.351547	0.598355	1.68349	-0.891163	-2.12283	flxA	b1566
WP_001301104.1	-0.211951	0.0275773	0.135814	1.13729	-0.833155	-1.56465	emtA	b1193
WP_001301395.1	0.730322	1.11251	1.2105	2.75361	-0.831586	-2.34297	patA	b3073
WP_001303782.1	-0.389359	0.867099	1.40671	1.71483	-0.965908	-2.83068	yjjY	b4402
WP_001306211.1	-0.653652	-0.358684	0.0368667	1.586	-0.825989	-2.59917	gcd	b0124
WP_001310727.1	0.445833	1.21304	0.983017	2.4918	-0.893942	-2.44826	ymgE	b1195
WP_001326929.1	0.0104124	0.614124	0.855505	1.85194	-0.931045	-2.25384	yajI	b0412
WP_001350529.1	0.818829	1.59202	2.16205	2.57155	-0.950427	-2.27996	yegP	b2080
WP_001350567.1	0.587223	1.9949	2.00741	2.73007	-0.999776	-2.83136	aidB	b4187
